# Supplementary material for: Identification of hub genes and candidate herbal treatment in obesity through integrated bioinformatic analysis and reverse network pharmacology
Source: Sci Rep. 2022 Oct 12;12:17113. doi: 10.1038/s41598-022-22112-4 (PMC9556576; doi:10.1038/s41598-022-22112-4)
Supplement: Supplementary file 2 — Supplementary Information 2. [file 41598_2022_22112_MOESM2_ESM.xls]

## Sheet: sheet1
Supplementary Table S1: The different expression genes (DEGs) obtained from the GEO databases (GSE103766, GSE35411, GSE112307, GSE43471, and GSE35710)
GeneSymbol	logFC	AveExpr	t	P.Value	adj.P.Val	B
AADACL1	1.07108	3.7972	3.39619	0.00298627	0.142416	-1.59537
ABCA7	1.2277	2.07348	2.21238	0.0382026	0.926459	-4.44841
ABCC1	1.57658	1.04588	2.31481	0.0326957	0.926459	-4.46043
ACHE	1.38567	1.97289	2.91562	0.00679136	0.926459	-4.23213
ACLY	-1.09127	1.90528	-2.52225	0.019065	0.926459	-4.38223
ACOT12	-2.51867	1.10892	-2.68622	0.031624	0.926459	-4.55339
ACP5	1.60444	7.68655	5.55311	2.23697e-05	0.0493951	2.72033
ACSL4	2.86751	0.884142	2.82665	0.0258634	0.926459	-4.54193
ACVR2B	-1.99989	0.931449	-3.68477	0.0105423	0.926459	-4.54601
ADAM12	1.26346	2.72886	2.39309	0.0257123	0.926459	-4.41249
ADAM5P	-2.87079	1.21123	-2.4417	0.0407753	0.926459	-4.54463
ADAMTSL1	-2.25271	2.08468	-3.14131	0.0105954	0.926459	-4.4901
ADD2	-2.03233	0.19597	-2.95559	0.0215438	0.926459	-4.53903
ADSSL1	-1.08288	9.07453	-6.92947	9.7622e-06	0.00792861	3.78387
AFF3	2.35298	1.32049	2.49625	0.0374661	0.926459	-4.53951
AGR3	-1.98043	1.54876	-2.87834	0.00931964	0.926459	-4.36552
AHNAK2	-1.13788	2.30603	-2.09495	0.0479546	0.926459	-4.45942
ALAS2	1.85207	6.58068	3.09221	0.00410591	0.926459	-4.14438
ALCAM	1.58548	6.96968	5.0312	7.13323e-05	0.0563457	1.70874
ALOX15B	-2.39371	1.06902	-3.20162	0.00767386	0.926459	-4.45902
AMPD3	-1.39312	1.86008	-2.53923	0.0161841	0.926459	-4.28794
AMY2A	1.89118	0.905972	2.74218	0.0168721	0.926459	-4.48819
ANAPC11	-2.91858	0.977971	-2.87726	0.0463302	0.926459	-4.57248
ANKRD36	-1.25435	2.11232	-2.92191	0.00768931	0.926459	-4.31493
ANKRD7	-1.53556	0.49749	-2.99451	0.00912037	0.926459	-4.42361
APBA1	-1.86617	1.67066	-2.32945	0.0333371	0.926459	-4.47649
APOL3	1.29018	2.08482	2.73128	0.0137499	0.926459	-4.41735
APOL4	-1.82483	1.47957	-2.45148	0.0292422	0.926459	-4.49272
AQP9	1.04911	6.87346	2.21235	0.0392146	0.326012	-3.83542
ARHGAP27	-3.16247	0.750515	-3.26041	0.0176031	0.926459	-4.54545
ARHGAP29	1.18204	3.02516	2.83919	0.0079247	0.926459	-4.224
ARHGEF10L	-1.18327	1.79498	-2.16963	0.0401989	0.926459	-4.43384
ARL10	1.7275	1.85908	2.92447	0.0119096	0.926459	-4.4584
ARL5B	-2.27923	1.46819	-2.3742	0.0352707	0.926459	-4.52833
ART5	-4.65295	0.814656	-2.59885	0.0491345	0.926459	-4.56707
ASCC3	1.65587	1.40021	2.58736	0.0325352	0.926459	-4.54002
ASMT	-1.98012	1.47184	-2.65275	0.0181591	0.926459	-4.45893
ATP13A3	-1.08761	6.66502	-4.98065	0.000242869	0.0149393	0.766606
ATP2A1	-7.32453	0.476075	-10.4463	0.000153474	0.926459	-4.55879
ATP2B2	-3.92876	0.115642	-2.86965	0.0243294	0.926459	-4.54978
ATP2B3	-5.7476	-0.494463	-3.0196	0.0403016	0.926459	-4.57734
ATP4B	1.72021	1.42443	2.66698	0.0141108	0.926459	-4.37092
ATP6V1C1	-2.43789	1.22755	-2.89666	0.0178667	0.926459	-4.51487
ATXN2L	-1.24962	1.7861	-2.21676	0.0384456	0.926459	-4.4564
AZGP1	-1.1616	2.35559	-2.14621	0.0413944	0.926459	-4.43126
B3GALT5	2.6874	0.829001	2.57662	0.0277538	0.926459	-4.51562
bA9F11.1	2.84929	-1.67782	3.94822	0.0305702	0.926459	-4.58019
BAG5	2.02035	1.53873	3.4646	0.00472486	0.926459	-4.44076
BAHD1	-1.48002	0.838897	-3.53781	0.00470619	0.926459	-4.45709
BASP1	-1.14685	2.15335	-2.54681	0.020903	0.926459	-4.44618
BBOX1	1.38847	4.76481	3.01565	0.00499878	0.926459	-4.16462
BCAS1	-1.39199	9.94888	-6.44966	2.05182e-05	0.00792861	3.09683
BCAS4	1.00446	3.12712	2.18092	0.0366726	0.926459	-4.37551
BCKDHB	1.55	1.84766	2.31589	0.0284244	0.926459	-4.38538
BCL2A1	1.60736	5.38292	3.92863	0.00088269	0.101913	-0.514464
BCL2L10	1.10571	2.06747	2.44396	0.0213656	0.926459	-4.35758
BCL2L11	-2.49478	1.1262	-2.56474	0.0195383	0.926459	-4.43071
BCL2L15	-2.00461	1.00533	-2.2837	0.0485404	0.926459	-4.5556
BCL7A	-1.02721	2.30282	-2.23229	0.0341152	0.926459	-4.39988
BCL7A	1.87282	1.60577	4.38708	0.000359177	0.926459	-4.23086
BDNF	-1.37366	2.26021	-2.13897	0.0420317	0.926459	-4.42539
BICD1	1.02412	1.70237	2.24623	0.0338014	0.926459	-4.4186
BLID	-1.39778	7.31877	-3.70262	0.00260846	0.0409912	-1.50206
BPIL3	4.97413	-0.753468	4.06226	0.0100654	0.926459	-4.56744
BRDT	3.11456	0.775175	4.28975	0.0247015	0.926459	-4.57966
BTN1A1	2.5906	0.02036	4.62673	0.00372657	0.926459	-4.53818
C10orf109	1.16405	2.41552	2.3629	0.0296508	0.926459	-4.45958
C10orf111	1.0651	2.16171	2.17808	0.0386916	0.926459	-4.41817
C10orf122	1.0709	1.66417	2.09242	0.0456166	0.926459	-4.42054
C10orf90	1.1758	4.55005	2.7171	0.0105494	0.926459	-4.24259
C10orf95	-1.27812	1.30561	-2.4844	0.032489	0.926459	-4.52302
C12orf12	-2.81238	0.384674	-3.4718	0.0183259	0.926459	-4.55797
C13orf18	1.42367	3.13105	2.06484	0.0490795	0.926459	-4.43811
C13orf30	-2.67187	0.668323	-2.24512	0.0415432	0.926459	-4.50697
C14orf178	2.00842	1.3655	3.19168	0.0154982	0.926459	-4.5341
C15orf20	2.31013	1.6269	4.09606	0.00658631	0.926459	-4.54216
C16orf46	1.92192	1.47397	2.91953	0.00850206	0.926459	-4.35988
C17orf57	1.97882	0.900443	2.86228	0.0143848	0.926459	-4.48829
C1orf132	-1.57708	1.19107	-2.14402	0.0468606	0.926459	-4.49514
C1orf137	1.00266	2.34544	2.44108	0.020778	0.926459	-4.33146
C1orf183	1.11038	1.93512	2.10148	0.045474	0.926459	-4.43141
C1orf187	-1.13248	2.20782	-2.48522	0.019211	0.926459	-4.33926
C1orf189	1.24675	1.96549	2.35082	0.034012	0.926459	-4.50886
C1orf27	-1.64441	0.828135	-2.61439	0.0215094	0.926459	-4.48063
C1orf67	1.00711	1.91246	3.00996	0.00722717	0.926459	-4.36591
C1QTNF3	-2.62362	1.30489	-3.33038	0.00604948	0.926459	-4.46373
C20orf134	-2.18726	0.476216	-3.43875	0.0141434	0.926459	-4.5487
C20orf173	-1.43942	2.36848	-3.07115	0.00581426	0.926459	-4.33523
C20orf85	1.46192	1.94644	2.82566	0.0117002	0.926459	-4.41635
C2orf62	-1.69037	1.34886	-2.91179	0.0114344	0.926459	-4.4444
C3orf17	-2.88713	0.279347	-3.22	0.00537833	0.926459	-4.38928
C6	-1.34216	1.25768	-2.52293	0.0244508	0.926459	-4.48535
C6orf168	1.41582	1.22463	2.83391	0.0178768	0.926459	-4.50703
C6orf184	1.63846	2.14241	2.70693	0.0118561	0.926459	-4.31492
C6orf185	1.2112	4.7006	2.36989	0.0240069	0.926459	-4.33006
C6orf201	-2.02199	1.77863	-3.01586	0.00685047	0.926459	-4.36528
C8orf47	-1.92324	1.25026	-2.55272	0.0194909	0.926459	-4.41991
C8orf49	-1.20829	2.36156	-2.7991	0.00974845	0.926459	-4.3098
C9orf100	1.49716	1.43729	2.64488	0.0214922	0.926459	-4.50059
C9orf165	-1.69521	1.10561	-3.12184	0.00517434	0.926459	-4.31876
C9orf27	-1.74893	1.31248	-2.77079	0.015089	0.926459	-4.45842
C9orf47	2.95783	0.834471	3.11425	0.00902046	0.926459	-4.47472
C9orf85	-1.23572	0.797359	-2.14831	0.0464709	0.926459	-4.4891
CA3	-1.74702	1.59364	-3.35006	0.00441501	0.926459	-4.39346
CACNB2	-1.39873	1.8844	-3.89929	0.00162152	0.926459	-4.41248
CACNG6	1.00197	1.46896	2.30195	0.03519	0.926459	-4.47756
CADPS	2.06806	1.62499	3.81889	0.012802	0.926459	-4.55537
CAMK4	1.5057	1.12678	2.38277	0.0291883	0.926459	-4.46042
CAPN10	1.86033	1.6726	3.38097	0.00451414	0.926459	-4.40871
CAPSL	-1.75913	6.77949	-5.48378	0.000100738	0.0108188	1.60265
CASR	-1.29744	1.83375	-2.37983	0.0321829	0.926459	-4.49027
CBWD6	3.48934	-0.00224906	3.88688	0.00833944	0.926459	-4.53776
CCDC144A	1.39516	2.04365	2.97384	0.00726329	0.926459	-4.34017
CCDC149	-1.39604	1.15273	-2.87956	0.0150935	0.926459	-4.48892
CCDC34	3.47827	0.94174	3.61811	0.0232476	0.926459	-4.56812
CCKBR	2.44946	0.572197	3.0865	0.0218914	0.926459	-4.54802
CCL1	4.36776	0.243515	2.93921	0.0264223	0.926459	-4.57001
CCL18	1.76334	7.77836	2.93804	0.00835859	0.192008	-2.50244
CCL20	1.9092	2.25748	2.36331	0.0274048	0.926459	-4.41715
CCR1	1.10025	7.19618	3.68225	0.00155395	0.113536	-1.01642
CCR7	1.03692	3.62173	2.72668	0.0104447	0.926459	-4.25204
CD52	1.22743	8.23433	2.92177	0.00866493	0.195487	-2.53397
CD9	1.023	8.5544	4.04156	0.000680912	0.0932427	-0.28412
CDC14A	-5.35752	-0.543544	-3.15839	0.025753	0.926459	-4.57209
CDH12P	2.40242	1.77274	2.46152	0.0437887	0.926459	-4.55817
CDH7	1.38605	1.39092	2.45442	0.0304776	0.926459	-4.50188
CENTD2	2.57689	1.05285	2.61228	0.0242987	0.926459	-4.50932
CEP170L	-2.2558	1.35259	-2.69335	0.0210342	0.926459	-4.53637
CERKL	-2.13669	1.01286	-3.51186	0.00568875	0.926459	-4.48016
CES1	1.07495	8.64957	2.4504	0.019936	0.926459	-4.31018
CETP	-1.65063	1.65695	-2.60435	0.0409706	0.926459	-4.55635
CHI3L1	2.45628	7.70864	5.35881	3.43353e-05	0.0563457	2.34792
CHIT1	1.6497	5.6629	3.18733	0.00479025	0.166247	-2.01291
CHRDL2	3.45809	-0.130155	3.7545	0.00729043	0.926459	-4.52419
CHRNA9	1.41847	1.08418	2.50727	0.0252011	0.926459	-4.47976
CHRNB3	-1.28648	2.18514	-3.47096	0.00198687	0.926459	-4.20512
CHST6	1.24714	1.2393	2.60782	0.016877	0.926459	-4.40103
CHX10	1.51263	1.75863	3.47819	0.0022552	0.926459	-4.26829
CILP	-1.11272	1.85035	-2.08524	0.0470416	0.926459	-4.43773
CILP2	2.17407	1.09996	2.59384	0.0292521	0.926459	-4.52645
CISH	-1.63588	6.81098	-3.0458	0.00657849	0.178475	-2.29224
CLDN10	-1.51711	2.04697	-2.47537	0.0235318	0.926459	-4.44667
CLEC4M	-1.62352	5.16578	-6.66762	1.45858e-05	0.00792861	3.41343
CLTB	2.72926	1.30594	2.57596	0.0231317	0.926459	-4.48346
CNDP1	-1.50943	1.33451	-2.37676	0.029544	0.926459	-4.46453
COL14A1	-1.05827	2.7959	-2.27194	0.031299	0.926459	-4.39206
COL1A1	-1.40094	6.14712	-4.54441	0.000535125	0.0202996	0.0124931
COL1A2	-1.36143	2.44158	-3.08646	0.00506233	0.926459	-4.27892
COL21A1	-1.1117	1.78102	-2.23029	0.0387608	0.926459	-4.47472
COL21A1	1.89704	1.27223	3.20019	0.0245883	0.926459	-4.56037
COL6A6	-1.71374	1.81679	-4.15691	0.0025112	0.926459	-4.48915
COMP	-1.49233	2.30207	-2.50417	0.0202164	0.926459	-4.39652
CPXCR1	-1.55778	1.92487	-3.30013	0.00378179	0.926459	-4.33038
CPXM1	-1.43787	1.50079	-2.36798	0.027133	0.926459	-4.42176
CPZ	-1.10106	2.98433	-2.63637	0.0131567	0.926459	-4.28485
CRB1	-2.0004	1.34551	-2.64183	0.0466767	0.926459	-4.57594
CRB3	-3.16546	-0.150471	-2.61459	0.0204714	0.926459	-4.47099
CRYGD	-1.76129	1.54279	-2.71413	0.0116582	0.926459	-4.31349
CSAG1	-4.20328	0.134615	-2.68489	0.0252126	0.926459	-4.54399
CSAG3A	-1.15154	7.68338	-3.39517	0.00471548	0.056173	-2.066
CSAG3B	1.1955	3.00166	2.29692	0.0293354	0.926459	-4.37989
CSF1	-1.42814	2.23609	-2.33539	0.0269393	0.926459	-4.37191
CSH1	-5.69679	-1.83095	-9.05807	0.000300196	0.926459	-4.54179
CSN1S1	1.59301	6.05596	3.15333	0.00517094	0.16992	-2.08033
CTHRC1	-1.68664	1.58769	-3.79025	0.00260723	0.926459	-4.44244
CTSK	-1.18622	0.625354	-2.44772	0.0345871	0.926459	-4.52197
CXorf36	1.51123	2.03055	2.26959	0.0325359	0.926459	-4.41576
CYFIP1	-1.04561	2.55423	-2.47812	0.024058	0.926459	-4.44985
CYP19A1	-1.06068	7.32893	-4.96844	8.21524e-05	0.0580489	1.58481
CYP2B6	-1.6894	1.3091	-2.62625	0.019144	0.926459	-4.46127
CYP2C18	1.30392	3.63634	2.61569	0.0136476	0.926459	-4.2794
CYP2F1	1.36328	3.25516	2.31359	0.0282741	0.926459	-4.37644
CYP4Z1	2.71285	0.650213	2.81651	0.0119276	0.926459	-4.4412
DAO	1.0606	1.39416	2.21187	0.0430085	0.926459	-4.49835
DBNDD1	1.04371	4.16694	2.72	0.0106157	0.926459	-4.25369
DDI1	1.58169	1.73262	2.29273	0.0328882	0.926459	-4.45712
DDX26B	-1.32383	8.61805	-3.49975	0.00139704	0.926459	-4.03597
DEFB103B	1.15715	5.04437	2.22454	0.0333092	0.926459	-4.36518
DEFB106A	1.8753	0.768347	2.57856	0.0242805	0.926459	-4.49368
DEFB108B	2.09423	1.01715	2.3855	0.0283127	0.926459	-4.45039
DEFB119	-2.36041	0.760754	-3.77382	0.00167611	0.926459	-4.35196
DEPDC7	-1.67186	1.64537	-2.68852	0.015592	0.926459	-4.43096
DHX40	1.30711	1.65665	2.3969	0.0255027	0.926459	-4.41326
DHX57	-1.06466	2.47971	-2.14087	0.041864	0.926459	-4.42415
DICER1	1.0402	2.16513	2.08442	0.0475318	0.926459	-4.44104
DIRAS2	-3.40466	-0.117599	-4.78602	0.0185373	0.926459	-4.57905
DKFZP434I0714	-1.77791	-0.509635	-3.04643	0.0291923	0.926459	-4.56189
DKFZp434I1020	-1.20369	1.49782	-2.15739	0.041703	0.926459	-4.44423
DLG3	-2.55862	0.49387	-3.38326	0.00493961	0.926459	-4.43552
DLK1	-1.56241	1.62715	-2.32519	0.0292782	0.926459	-4.4149
DMXL1	1.10921	2.5619	2.31213	0.0278373	0.926459	-4.36072
DNAH10	-1.37434	1.36488	-2.44029	0.0276436	0.926459	-4.47377
DNAHL1	-2.55621	1.05299	-2.60664	0.0230591	0.926459	-4.5028
DNMT3B	-1.25607	1.61874	-2.71415	0.0428422	0.926459	-4.56562
DPP4	-1.05828	2.8344	-2.0716	0.048013	0.926459	-4.43095
DPP6	-1.3841	3.40928	-2.21527	0.0342412	0.926459	-4.37458
DSC1	2.25955	0.812945	2.52665	0.0302273	0.926459	-4.52102
DUSP15	4.35619	-1.00999	2.71359	0.0354522	0.926459	-4.57221
DUSP27	1.52019	2.15174	2.58559	0.0165623	0.926459	-4.37467
DYNC2LI1	1.92954	1.14519	2.58087	0.0368183	0.926459	-4.57117
DYSFIP1	2.89649	0.537137	2.89207	0.0161871	0.926459	-4.50088
DYX1C1	1.06171	1.78671	2.23665	0.034134	0.926459	-4.40627
DZIP1	1.55355	1.09892	2.31234	0.0336189	0.926459	-4.47804
E2F8	4.4268	1.01446	5.04377	0.0161218	0.926459	-4.57879
EED	-1.3598	2.10325	-2.59121	0.0166975	0.926459	-4.38767
EGFL6	1.22684	9.33561	5.09332	5.47912e-06	0.000820082	3.91131
EGR2	1.21349	5.03085	3.68295	0.00155146	0.113536	-1.015
ELA2A	4.74877	-1.50477	3.2768	0.048539	0.926459	-4.58162
ELOVL6	-1.93802	1.02972	-2.17865	0.0458177	0.926459	-4.50133
EML5	-1.18313	6.48752	-2.8709	0.012992	0.0975353	-3.02287
EPHA8	1.13257	1.24218	2.47426	0.0242479	0.926459	-4.45401
ERBB3	-1.23733	2.36119	-3.02733	0.0056672	0.926459	-4.26658
ERMN	-3.05222	-0.94882	-2.44207	0.0450477	0.926459	-4.5515
ETV4	1.61638	1.48323	2.22382	0.0363028	0.926459	-4.43366
EXDL1	3.99514	0.480224	4.67759	0.00569169	0.926459	-4.55061
EYA1	-1.79866	1.28294	-2.89838	0.0100358	0.926459	-4.40372
FABP1	1.76288	1.71092	2.51348	0.0364784	0.926459	-4.54233
FADS1	1.095	9.07961	4.83474	1.13082e-05	0.0264873	3.07789
FAM22C	1.19732	1.92355	2.32587	0.0296787	0.926459	-4.42427
FAM3D	-1.63093	0.930267	-2.31383	0.0327605	0.926459	-4.46054
FAM47C	1.18772	2.23382	2.41312	0.0242193	0.926459	-4.4004
FAM75A2	2.69888	1.06541	3.58373	0.00598941	0.926459	-4.50247
FAM75A7	-1.78239	1.5624	-2.77561	0.0243417	0.926459	-4.53046
FAM9A	-2.48198	1.28149	-2.53137	0.0264762	0.926459	-4.5072
FAP	-1.17216	1.90492	-2.28067	0.0326541	0.926459	-4.43001
FASN	-1.1428	7.43278	-3.58723	0.00193158	0.120426	-1.20938
FAT2	1.1987	4.11177	3.06561	0.00448286	0.926459	-4.1669
FBLN7	-1.02959	3.4097	-2.36388	0.0243393	0.926459	-4.33153
FBP1	1.03385	6.87913	3.56317	0.00204083	0.120959	-1.25816
FBXO10	3.37117	0.459298	4.6283	0.000480988	0.926459	-4.3618
FBXO40	-1.30107	1.11056	-2.19965	0.0466592	0.926459	-4.52305
FBXO9	1.55357	0.839315	3.04556	0.0112296	0.926459	-4.48034
FCGBP	1.13667	6.39618	3.58463	0.00194309	0.120426	-1.21465
FCGR3A	-5.79323	-1.05285	-7.0535	0.00644416	0.926459	-4.57757
FCHSD1	-2.39243	0.664684	-3.63518	0.00675907	0.926459	-4.5077
FCRL3	1.33585	1.90625	2.10056	0.0493236	0.926459	-4.4779
FER1L4	-2.10313	1.1426	-2.6297	0.0253457	0.926459	-4.52573
FIP1L1	1.37968	0.483498	2.31191	0.0413346	0.926459	-4.52075
FKBP10	-1.29779	2.21862	-2.24344	0.0344011	0.926459	-4.42026
FLJ16171	4.2491	-0.499741	3.89693	0.0316025	0.926459	-4.58028
FLJ20309	-1.34929	1.8262	-2.1231	0.0442925	0.926459	-4.44068
FLJ23172	-5.42879	-1.49824	-3.3057	0.0307618	0.926459	-4.57602
FLJ27255	-1.99919	1.21206	-2.33398	0.0301905	0.926459	-4.43905
FLJ35773	-1.76652	1.44533	-2.84438	0.0107973	0.926459	-4.39761
FLJ39061	1.19735	1.76267	2.7686	0.011539	0.926459	-4.36631
FLJ41649	-3.01557	0.705667	-3.9798	0.0171205	0.926459	-4.56658
FLJ42258	1.89137	1.09553	3.82453	0.00092953	0.926459	-4.19007
FLJ43093	-1.02186	1.33135	-2.41491	0.0237526	0.926459	-4.39179
FLJ43582	-1.77392	0.942024	-2.67939	0.0180436	0.926459	-4.46321
FLJ43860	1.51058	0.62819	2.63461	0.0207006	0.926459	-4.48438
FLJ44955	2.46285	1.00088	2.64872	0.0227738	0.926459	-4.50144
FLJ46020	1.82452	1.46507	2.21376	0.0393344	0.926459	-4.4716
FLJ46257	1.95166	0.589011	3.03181	0.0127586	0.926459	-4.51027
FLJ46284	1.40752	1.30971	2.12251	0.0435135	0.926459	-4.42841
FLJ46347	2.20088	1.30928	2.92173	0.0194679	0.926459	-4.53024
FNDC1	-1.88227	1.23357	-2.69878	0.0194596	0.926459	-4.4859
FOXB2	-1.37781	1.0895	-2.29742	0.0320197	0.926459	-4.43605
FOXD4L3	1.8092	1.72431	2.429	0.0292948	0.926459	-4.48408
FOXG1	-2.1572	1.2622	-2.1687	0.0423925	0.926459	-4.46288
FPRL2	1.10107	6.3144	4.12055	0.000567875	0.0866754	-0.12306
FRG2B	-2.34131	1.29317	-2.72605	0.015006	0.926459	-4.43443
FRMD6	-1.10779	6.90599	-3.19788	0.00467781	0.166247	-1.99196
FRMD7	-1.28689	1.46721	-2.89944	0.0159849	0.926459	-4.50419
FSCB	3.3067	0.491328	3.72403	0.0354335	0.926459	-4.5806
FXYD2	-1.13837	2.71721	-2.1848	0.0416967	0.926459	-4.46725
FXYD2	1.88863	1.25103	2.57901	0.0329585	0.926459	-4.54028
G6PC2	-1.50512	1.84747	-2.23519	0.0383822	0.926459	-4.46984
GALE	-1.71047	1.17985	-2.4399	0.0376174	0.926459	-4.53272
GALNT5	4.84452	-1.36099	4.16721	0.00909838	0.926459	-4.55319
GCK	-1.43498	1.63777	-2.74639	0.0108093	0.926459	-4.30708
GCNT2	-2.48449	-0.0371248	-2.94394	0.0107315	0.926459	-4.44481
GCUD2	-2.49612	0.656485	-2.66113	0.0262089	0.926459	-4.53069
GDA	1.34249	5.19267	3.13167	0.00785037	0.0739133	-2.54896
GDNF	-1.59386	1.23373	-2.48127	0.0425472	0.926459	-4.55046
GFRA3	1.27334	2.86296	2.16736	0.0385847	0.926459	-4.39891
GH2	-1.86879	9.17	-2.91777	0.0118694	0.0930141	-2.93816
GJB3	1.18688	2.11066	2.41302	0.0302052	0.926459	-4.48753
GJC3	-1.34785	1.71139	-2.12851	0.0442693	0.926459	-4.44879
GLRX2	-1.46759	1.66624	-2.20768	0.0422977	0.926459	-4.48875
GLT8D2	-1.0407	6.9911	-3.59091	0.00323288	0.0457455	-1.70675
GLYCAM1	1.51988	1.26646	3.38727	0.0200562	0.926459	-4.55868
GNLY	1.65058	2.09703	2.33995	0.0442865	0.926459	-4.53692
GPLD1	1.60586	1.75609	2.66959	0.0140288	0.926459	-4.37051
GPR15	-1.38012	6.96272	-3.61568	0.00180985	0.120426	-1.15165
GPR155	1.17614	2.3856	2.3954	0.0241218	0.926459	-4.376
GPR158	-1.3966	2.09561	-2.77808	0.0109924	0.926459	-4.35339
GPR77	3.21918	0.261382	2.68308	0.0369084	0.926459	-4.55925
GPR87	-1.17034	1.83558	-2.11549	0.0465606	0.926459	-4.46451
GPR97	1.15432	2.07818	2.79445	0.00898625	0.926459	-4.24858
GPRIN1	-3.21556	-0.0960712	-3.63139	0.00856418	0.926459	-4.52616
GRAMD2	-2.94963	0.796486	-3.93373	0.011416	0.926459	-4.56797
GRB10	1.14877	1.30551	2.20822	0.0391218	0.926459	-4.45756
GRHL2	1.56513	1.83865	2.2137	0.0471218	0.926459	-4.51812
GRIP2	-2.48252	1.36106	-2.887	0.00833881	0.926459	-4.32459
GRK4	1.10628	2.42516	2.08587	0.0469799	0.926459	-4.43427
GRM3	2.99138	0.599975	4.21686	0.025822	0.926459	-4.57976
GRM7	1.44987	1.57985	2.48546	0.0237003	0.926459	-4.44904
GSX1	-2.14142	2.01754	-4.51458	0.00149419	0.926459	-4.5068
GTF2I	-1.02848	2.58205	-2.31436	0.0288376	0.926459	-4.3926
GYS2	-1.7791	1.14606	-2.40658	0.0430603	0.926459	-4.54259
HAND1	-1.75687	1.3651	-2.21305	0.0376175	0.926459	-4.44158
HBD	2.33243	4.10503	3.84746	0.000606642	0.926459	-4.01693
HDGFL1	-1.64027	1.07227	-2.47047	0.0231821	0.926459	-4.43055
HHIP	-2.02345	1.74474	-3.18459	0.0057929	0.926459	-4.40164
HIGD2BP	-2.20414	1.61312	-2.36928	0.0266313	0.926459	-4.40765
HIST1H2AI	3.01159	0.569382	3.92204	0.00155079	0.926459	-4.44235
HIST1H2BB	2.44564	0.884212	2.71788	0.0167366	0.926459	-4.46265
HIST1H2BD	4.07062	-0.38857	5.26	0.014405	0.926459	-4.5786
HIST1H4B	-1.10325	2.31143	-2.14612	0.0410392	0.926459	-4.41667
HIST1H4H	1.05247	6.26324	3.34838	0.00209674	0.926459	-4.07628
HIST2H3C	2.17841	0.682087	2.90972	0.022986	0.926459	-4.54005
HLA-DQA2	1.357	1.72346	2.19343	0.0378263	0.926459	-4.42377
HMCN1	-1.26771	1.1071	-2.28024	0.0388813	0.926459	-4.49854
HOMEZ	1.86947	0.857091	2.29743	0.0346342	0.926459	-4.46987
HOXA7	-1.05194	9.09775	-3.63812	0.00295229	0.0436984	-1.62019
HOXB6	-1.29969	1.79558	-2.37718	0.0251158	0.926459	-4.37951
HP	1.41765	5.87901	2.99833	0.0101596	0.0849435	-2.79203
HPS4	1.38151	1.69284	2.23947	0.0380547	0.926459	-4.47368
HRBL	1.25734	1.65377	3.29573	0.00458757	0.926459	-4.3823
HRG	1.29073	1.89413	2.43331	0.0354473	0.926459	-4.52269
HS3ST5	-2.26129	1.04262	-2.49722	0.0268351	0.926459	-4.49407
HS6ST2	-2.30121	0.197637	-2.38332	0.0319692	0.926459	-4.48998
HSD17B3	-1.0616	2.90925	-2.88538	0.00745656	0.926459	-4.2522
HSN2	-1.02057	8.47065	-5.68581	7.14479e-05	0.00986769	1.92743
HSPD1	-1.86228	1.25654	-2.82919	0.0111551	0.926459	-4.40621
HYDIN	1.9529	1.15142	2.98876	0.0311636	0.926459	-4.56249
IFI30	1.44653	9.84166	4.39144	0.000305016	0.0780477	0.427787
IFNA13	-1.77057	1.83517	-2.81836	0.00953375	0.926459	-4.32055
IGDCC4	-1.77077	1.06505	-2.2119	0.0456225	0.926459	-4.51461
IL1RL1	-1.55628	2.74626	-2.18774	0.0375516	0.926459	-4.40859
IL24	-3.54756	-0.107131	-2.3439	0.0357484	0.926459	-4.50081
IL4R	-1.11559	2.35399	-2.34535	0.0356521	0.926459	-4.5007
ING5	-2.29036	1.75023	-4.67598	0.000893488	0.926459	-4.44636
INPP5A	1.28244	2.20996	2.51619	0.0183943	0.926459	-4.3538
INSL6	1.82732	1.79411	2.10186	0.0458434	0.926459	-4.43799
INSRR	2.40065	0.745031	3.09989	0.0113657	0.926459	-4.49581
IQCB1	-1.94475	1.32014	-2.51451	0.0190567	0.926459	-4.37438
IQCF1	-2.04882	1.5855	-2.53185	0.0251407	0.926459	-4.48672
IQCH	-1.70092	1.20035	-2.33939	0.029852	0.926459	-4.43973
IRGC	2.24872	0.560885	2.49698	0.0298185	0.926459	-4.52638
IRGQ	2.19082	0.525342	2.82658	0.0200186	0.926459	-4.51746
ISLR	-1.15085	1.87115	-3.05854	0.00541182	0.926459	-4.27576
ITGB2	1.12355	8.62928	3.73318	0.00138267	0.113049	-0.912804
ITGBL1	-1.20271	1.76581	-2.32265	0.0280039	0.926459	-4.38199
JARID1D	-1.13037	2.90313	-2.53323	0.0174406	0.926459	-4.33937
JMJD2D	-1.32827	0.669193	-2.3806	0.0448333	0.926459	-4.55607
JRK	1.05876	3.30012	3.36589	0.00210892	0.926459	-4.10852
KANK4	1.14911	9.73163	2.82366	0.0142291	0.102618	-3.10796
KCNC2	-2.481	1.32382	-2.77977	0.0109506	0.926459	-4.35863
KCNJ14	1.32726	1.08793	2.73828	0.0293453	0.926459	-4.54401
KCNJ15	1.40654	1.72601	2.20548	0.0372807	0.926459	-4.42674
KCNK2	1.84729	0.67885	2.54177	0.0199482	0.926459	-4.42488
KCNMB3	-1.43178	1.33342	-2.42996	0.0382333	0.926459	-4.53314
KCNS1	-1.58437	0.736215	-2.14715	0.0475401	0.926459	-4.49926
KEAP1	1.41104	1.71709	2.48382	0.0245256	0.926459	-4.46095
KHK	1.13879	2.40502	3.02391	0.00518974	0.926459	-4.21032
KIAA0319L	-1.37372	2.53766	-2.57459	0.0173217	0.926459	-4.39022
KIAA0565	-1.44548	1.94298	-2.7948	0.00928481	0.926459	-4.27359
KIAA0773	1.29703	1.95936	2.56957	0.022341	0.926459	-4.4723
KIAA1274	3.30397	1.44497	4.18307	0.000932156	0.926459	-4.39823
KIAA1303	-1.38974	1.02984	-2.56128	0.0237823	0.926459	-4.48953
KIAA1394	1.06427	2.77938	2.55261	0.0160372	0.926459	-4.30567
KIAA1432	-1.03928	6.42158	-3.4965	0.00387771	0.0509033	-1.87997
KIAA1553	1.18612	1.57602	2.23306	0.0438823	0.926459	-4.50921
KIAA1804	-1.32816	1.9214	-3.04894	0.00611811	0.926459	-4.32478
KIF27	1.42527	1.7489	3.21297	0.00373307	0.926459	-4.25692
KIF3A	3.95336	2.06634	5.55387	0.0054854	0.926459	-4.57056
KIF9	1.56736	0.863408	2.87528	0.0116131	0.926459	-4.43953
KLHL31	-1.60858	1.30889	-3.25797	0.00870044	0.926459	-4.48956
KLK15	3.53627	-0.188357	3.04989	0.0391406	0.926459	-4.57129
KLK2	-1.61563	1.14038	-2.33019	0.0324405	0.926459	-4.46625
KRT14	1.3077	4.36865	2.24326	0.031952	0.926459	-4.36072
KRT19	-2.77376	0.364911	-3.74875	0.00978173	0.926459	-4.54536
KRT2	1.61369	0.851732	2.41975	0.0465388	0.926459	-4.5591
KRT5	1.45684	3.28251	2.27511	0.0310831	0.926459	-4.39144
KRT6A	-2.10039	1.35734	-2.25141	0.0388489	0.926459	-4.48435
KRT85	1.63392	1.3929	2.61397	0.0182008	0.926459	-4.44728
KRTAP10-8	1.96582	1.51943	2.42691	0.0358363	0.926459	-4.52577
KRTAP12-3	-1.35638	1.49898	-2.58022	0.0189153	0.926459	-4.42887
KRTAP21-2	1.44514	1.78106	2.21528	0.0385624	0.926459	-4.46042
KRTAP3-1	1.35734	1.36301	2.32159	0.0309785	0.926459	-4.44639
KRTAP5-4	3.87135	-0.395024	3.89515	0.00253423	0.926459	-4.4423
KRTAP6-1	-3.06437	0.621557	-3.97864	0.00327505	0.926459	-4.48197
LAD1	-1.37193	1.5366	-2.26669	0.0360315	0.926459	-4.47058
LAD1	2.01879	1.38079	2.46586	0.0315077	0.926459	-4.51179
LALBA	-1.55487	1.03072	-2.26569	0.042919	0.926459	-4.51458
LAMB3	1.02808	7.75372	4.03551	0.00138319	0.0301419	-0.895876
LAMP3	1.04373	4.13443	2.54242	0.0166263	0.926459	-4.31722
LANCL3	1.32591	1.09319	2.61535	0.0282426	0.926459	-4.5256
LAT2	-2.47693	-0.335277	-4.81342	0.00904435	0.926459	-4.564
LBX1	2.03334	1.45659	2.61639	0.0165671	0.926459	-4.39984
LCE2C	-2.35239	0.734272	-2.50695	0.0292961	0.926459	-4.50944
LCN2	2.71235	1.24177	2.74477	0.0144411	0.926459	-4.44206
LETM2	2.00893	0.929866	2.71705	0.0167637	0.926459	-4.46272
LFNG	-1.06621	2.07597	-2.23376	0.0331269	0.926459	-4.37735
LHX9	-3.69626	0.209706	-3.32503	0.0214493	0.926459	-4.55923
LIMD1	-2.75044	1.27298	-3.78572	0.0018116	0.926459	-4.36737
LIMK1	-1.81162	1.84864	-2.47835	0.0385212	0.926459	-4.54345
LINC00968	1.02435	7.35696	3.08286	0.00862777	0.0776895	-2.63809
LIPC	-1.44428	1.43831	-2.24552	0.041512	0.926459	-4.50143
LLGL2	-1.58949	2.17316	-3.14611	0.00412644	0.926459	-4.2291
LOC126147	-2.39241	0.265207	-2.14859	0.049764	0.926459	-4.50951
LOC146325	-2.5757	1.20027	-2.3318	0.0421321	0.926459	-4.52782
LOC150297	-1.66638	1.20346	-2.38361	0.0385788	0.926459	-4.53596
LOC152118	-1.46815	1.70567	-3.12301	0.00479366	0.926459	-4.30719
LOC158825	-1.20135	2.48483	-2.99322	0.00599584	0.926459	-4.26491
LOC196541	-3.03626	1.988	-4.02502	0.0164996	0.926459	-4.57352
LOC200726	1.54717	1.75202	2.80152	0.0142059	0.926459	-4.45598
LOC201140	-1.77233	4.70158	-4.39476	0.000302709	0.0780477	0.434509
LOC253012	-1.05116	2.0133	-2.23517	0.0354457	0.926459	-4.4296
LOC283340	-1.5957	1.73488	-2.66944	0.0129384	0.926459	-4.32236
LOC283755	-2.85003	1.30934	-3.90169	0.0182606	0.926459	-4.56689
LOC284064	-2.00901	1.65221	-2.20433	0.0400894	0.926459	-4.46741
LOC284428	-2.20084	1.97625	-4.05298	0.000626165	0.926459	-4.22455
LOC285735	1.91107	0.935378	2.92561	0.0152872	0.926459	-4.49938
LOC338579	1.50668	1.27732	2.60165	0.0186702	0.926459	-4.43618
LOC339742	1.50843	2.03119	2.25507	0.0479876	0.926459	-4.53418
LOC339766	1.01175	3.08231	2.41438	0.0220888	0.926459	-4.33757
LOC340527	2.41956	1.819	3.06206	0.00748541	0.926459	-4.41266
LOC341651	2.67776	1.14463	2.76624	0.0138184	0.926459	-4.4304
LOC387820	-3.01229	0.105677	-3.34684	0.00529664	0.926459	-4.43023
LOC387895	2.10693	1.11077	2.63042	0.0395749	0.926459	-4.57308
LOC388813	2.69477	0.908372	2.62926	0.047381	0.926459	-4.57604
LOC388922	-1.37326	2.105	-2.89382	0.00820797	0.926459	-4.33104
LOC389118	-1.73445	8.19531	-2.76941	0.0157931	0.109254	-3.20532
LOC389257	1.14188	2.19872	2.36226	0.0290403	0.926459	-4.45375
LOC389517	-1.20338	7.97873	-3.47361	0.00405278	0.0518664	-1.922
LOC389607	-3.11323	-0.632857	-2.39876	0.0375966	0.926459	-4.52442
LOC390367	-1.16585	1.34208	-2.15208	0.0426704	0.926459	-4.44975
LOC390378	1.32242	1.99287	2.21151	0.0402423	0.926459	-4.47263
LOC390688	2.37354	0.584845	2.39245	0.031417	0.926459	-4.48923
LOC390738	2.60866	-0.062162	2.6216	0.0279557	0.926459	-4.5321
LOC390874	1.10424	1.0608	2.395	0.0284771	0.926459	-4.46256
LOC391269	1.10979	1.7438	2.1572	0.0422239	0.926459	-4.45006
LOC391322	-1.2676	1.96534	-2.41889	0.0228934	0.926459	-4.37263
LOC391555	-2.17074	1.78076	-4.22765	0.0085904	0.926459	-4.55285
LOC399715	-1.60389	1.9158	-2.84701	0.00891804	0.926459	-4.31368
LOC399753	-1.58458	1.65728	-2.21848	0.0348297	0.926459	-4.39865
LOC400299	-2.25822	1.37486	-2.67691	0.0181312	0.926459	-4.46594
LOC401072	-1.73547	1.54354	-3.42033	0.00662584	0.926459	-4.48346
LOC402100	2.13423	0.950271	2.48961	0.024242	0.926459	-4.47643
LOC439936	3.08465	1.14745	2.82385	0.0376741	0.926459	-4.56432
LOC439992	-2.2135	1.36856	-2.91471	0.00830729	0.926459	-4.35714
LOC440059	-1.44338	1.23116	-2.31183	0.0413398	0.926459	-4.52549
LOC440277	2.20416	0.642071	2.67222	0.0218407	0.926459	-4.50014
LOC440434	1.29654	1.56844	2.56199	0.0168425	0.926459	-4.35438
LOC440742	-1.07574	6.27764	-3.88622	0.0018364	0.0344207	-1.16686
LOC440970	1.44565	1.90541	2.23547	0.0349879	0.926459	-4.42269
LOC441119	1.34767	1.25814	2.57412	0.0197609	0.926459	-4.44324
LOC441282	1.40875	4.4706	2.60071	0.0141439	0.926459	-4.28306
LOC441601	-2.06469	2.08918	-3.37284	0.00321055	0.926459	-4.31591
LOC441931	-2.75333	1.73545	-4.36034	0.00144985	0.926459	-4.47129
LOC442572	-1.24434	6.44808	-3.88611	0.00183677	0.0344207	-1.16705
LOC55908	1.18876	9.28992	4.23441	8.87815e-05	0.0595144	1.29703
LOC641697	1.55846	1.19812	2.11344	0.043978	0.926459	-4.42296
LOC641741	2.71187	0.538584	2.72607	0.0156824	0.926459	-4.45248
LOC641772	1.97652	0.669462	2.84864	0.0297075	0.926459	-4.55661
LOC642044	-1.91413	2.27415	-2.70649	0.0140294	0.926459	-4.40002
LOC642144	-1.50557	2.21211	-2.8353	0.0119867	0.926459	-4.42351
LOC642160	1.55621	1.36368	2.46331	0.0213508	0.926459	-4.38335
LOC642196	-2.88476	0.73172	-3.48913	0.00403362	0.926459	-4.42135
LOC642278	-1.22701	2.24121	-2.19497	0.0444166	0.926459	-4.49987
LOC642335	-3.20781	0.537584	-2.50818	0.0367795	0.926459	-4.55276
LOC642341	-1.54363	1.78078	-2.1889	0.0449333	0.926459	-4.49715
LOC642355	2.28888	0.895204	2.88986	0.0127256	0.926459	-4.46083
LOC642370	-1.29121	1.62003	-2.31518	0.0319968	0.926459	-4.45352
LOC642383	-2.46448	0.532846	-3.38204	0.0151546	0.926459	-4.54937
LOC642450	-1.95572	0.713238	-2.41711	0.0280227	0.926459	-4.46766
LOC642570	1.22666	2.36316	2.41407	0.0221044	0.926459	-4.33764
LOC642574	-2.48679	0.820497	-5.51149	0.000188321	0.926459	-4.39399
LOC642592	2.0333	1.28733	3.85608	0.00107186	0.926459	-4.26613
LOC642611	1.66606	1.06888	2.21259	0.0394275	0.926459	-4.46371
LOC642843	-1.85891	1.52859	-3.08047	0.0105533	0.926459	-4.52399
LOC642846	-1.23289	5.76001	-4.29296	0.00085258	0.0244814	-0.432969
LOC643008	-1.33169	2.25133	-2.35662	0.0277991	0.926459	-4.41951
LOC643140	-3.70507	-0.823712	-3.11629	0.0269896	0.926459	-4.56119
LOC643194	-2.41456	1.52022	-3.16781	0.00746756	0.926459	-4.44185
LOC643231	3.44178	0.451678	2.60968	0.040681	0.926459	-4.5733
LOC643311	2.65417	1.26614	3.16522	0.0350662	0.926459	-4.57664
LOC643397	-1.58917	1.21311	-2.142	0.048013	0.926459	-4.49534
LOC643454	1.71054	1.14982	2.20808	0.0422648	0.926459	-4.48871
LOC643533	2.03828	1.54404	3.55641	0.00187561	0.926459	-4.25173
LOC643559	-1.34354	1.38906	-2.67754	0.0233547	0.926459	-4.51402
LOC643599	-3.53706	-1.31079	-3.29644	0.0478438	0.926459	-4.58157
LOC643605	2.86388	0.734333	2.35491	0.0466587	0.926459	-4.54439
LOC643801	-2.59392	-0.32562	-2.49767	0.0317615	0.926459	-4.52239
LOC643807	1.689	1.66118	2.63509	0.0180678	0.926459	-4.4436
LOC643814	3.0118	0.0927074	3.66096	0.00329811	0.926459	-4.44814
LOC643834	-2.56264	-0.334655	-2.91442	0.0446599	0.926459	-4.57788
LOC643905	2.12269	1.40159	2.20995	0.0494084	0.926459	-4.52679
LOC643962	-1.96647	0.993362	-2.70187	0.0272642	0.926459	-4.53277
LOC643988	-1.18482	2.59108	-2.49562	0.0198749	0.926459	-4.37769
LOC643993	-2.05465	1.14317	-2.17287	0.0442946	0.926459	-4.48362
LOC644003	-1.19438	2.29763	-2.17316	0.0399023	0.926459	-4.43324
LOC644010	-1.49732	1.76232	-2.35481	0.0317093	0.926459	-4.47394
LOC644023	1.12049	1.9033	2.23168	0.0338448	0.926459	-4.39329
LOC644026	-1.97004	0.378838	-2.41341	0.0366701	0.926459	-4.52643
LOC644031	-1.43723	1.54117	-2.51956	0.0182541	0.926459	-4.35315
LOC644097	-2.05734	1.41879	-2.27286	0.033195	0.926459	-4.43243
LOC644111	-1.45507	2.05523	-2.42858	0.0247578	0.926459	-4.42597
LOC644165	1.77806	0.55914	3.19051	0.0129768	0.926459	-4.52319
LOC644184	1.06078	1.31197	2.21967	0.0382178	0.926459	-4.45601
LOC644326	-1.69137	9.48439	-6.15571	3.28468e-05	0.00877795	2.65786
LOC644338	-1.12798	8.9309	-4.82444	0.000321383	0.0164364	0.499504
LOC644423	1.51183	2.52649	2.33067	0.0267041	0.926459	-4.35656
LOC644539	-1.92546	0.966537	-2.26156	0.0402768	0.926459	-4.49825
LOC644577	4.36274	0.515023	4.54809	0.00142459	0.926459	-4.46936
LOC644658	4.89707	0.620139	4.25468	0.00387981	0.926459	-4.55575
LOC644663	1.21315	1.82701	2.24693	0.0367794	0.926459	-4.46763
LOC644669	-1.34594	12.9569	-6.18892	3.11277e-05	0.00872108	2.70815
LOC644743	-1.53795	1.38833	-2.24596	0.0428527	0.926459	-4.51213
LOC644814	1.49038	1.34186	2.33088	0.036624	0.926459	-4.50179
LOC644898	-2.29453	1.31896	-3.41436	0.00465393	0.926459	-4.42598
LOC644921	8.5326	-1.72378	8.35826	0.00123177	0.926459	-4.56841
LOC644948	-2.31229	-0.561129	-2.90974	0.0229852	0.926459	-4.54005
LOC644952	1.77655	1.08388	2.28074	0.0376888	0.926459	-4.49216
LOC645006	2.79665	1.29122	2.86113	0.0292292	0.926459	-4.55642
LOC645093	-1.63035	1.51617	-3.01306	0.00664157	0.926459	-4.33448
LOC645177	1.97513	1.29992	3.62163	0.00474347	0.926459	-4.47157
LOC645194	2.50028	1.18073	4.48912	0.000517337	0.926459	-4.34389
LOC645232	-1.41104	1.82656	-2.90707	0.012313	0.926459	-4.45962
LOC645447	1.25474	1.96054	2.69111	0.0133697	0.926459	-4.3654
LOC645552	1.59506	1.67583	2.90888	0.0108499	0.926459	-4.43665
LOC645655	-1.35665	0.979632	-2.41546	0.0273235	0.926459	-4.46036
LOC645733	-1.45491	2.22122	-2.64941	0.0137974	0.926459	-4.34096
LOC645882	-1.53915	4.28529	-2.32218	0.0368906	0.177162	-3.98719
LOC645951	2.33321	1.20089	3.3303	0.00353361	0.926459	-4.3381
LOC646119	3.92155	-0.112892	3.41438	0.0093147	0.926459	-4.51784
LOC646149	-2.01313	1.13427	-2.67091	0.0183449	0.926459	-4.46643
LOC646156	1.3613	1.90292	2.29397	0.0357455	0.926459	-4.48007
LOC646210	1.15864	1.86204	2.11202	0.0453211	0.926459	-4.44348
LOC646226	-2.74227	0.689233	-2.41601	0.030033	0.926459	-4.48517
LOC646309	-1.47817	1.58321	-2.13595	0.0431261	0.926459	-4.43949
LOC646439	-1.29624	2.28631	-2.37562	0.0243666	0.926459	-4.35617
LOC646456	1.4131	1.40689	2.39198	0.038033	0.926459	-4.53561
LOC646507	1.34964	1.8094	2.38266	0.0291949	0.926459	-4.46043
LOC646537	2.22137	0.406783	2.29546	0.0356412	0.926459	-4.47992
LOC646905	-3.0246	0.748404	-3.24027	0.0144955	0.926459	-4.53315
LOC647206	1.09593	1.53875	2.96521	0.00767605	0.926459	-4.35139
LOC647250	-1.43721	1.67998	-3.28032	0.0066351	0.926459	-4.45468
LOC647384	1.4669	1.59846	2.49416	0.0220563	0.926459	-4.42749
LOC647533	1.19848	1.51824	2.18802	0.0439385	0.926459	-4.49072
LOC647625	1.44693	2.09462	3.64528	0.00152023	0.926459	-4.23936
LOC647683	3.90792	-0.505765	2.46445	0.0494098	0.926459	-4.5749
LOC647713	1.48764	1.28155	2.42237	0.0233668	0.926459	-4.39049
LOC647783	-2.36741	1.70397	-2.57109	0.0261446	0.926459	-4.52299
LOC647832	-1.96215	-0.0916024	-3.12861	0.0087839	0.926459	-4.45954
LOC647881	-3.55769	1.13684	-3.19403	0.0247562	0.926459	-4.56043
LOC648147	-1.23895	1.47593	-2.18237	0.0412339	0.926459	-4.46104
LOC648251	-1.18735	1.9839	-2.22478	0.0357903	0.926459	-4.42451
LOC648274	-1.9318	6.85155	-3.39312	0.00300715	0.142416	-1.60153
LOC648705	-1.70357	0.837243	-2.4848	0.0324667	0.926459	-4.523
LOC648716	-1.28721	1.34649	-2.13335	0.0478442	0.926459	-4.48795
LOC648987	-2.21382	0.890742	-2.70603	0.0150336	0.926459	-4.43794
LOC649199	1.56917	1.30984	2.19205	0.0383507	0.926459	-4.43006
LOC649255	-5.17677	-1.3552	-5.13198	0.039369	0.926459	-4.58673
LOC649317	-3.01424	0.834151	-2.72042	0.0175861	0.926459	-4.4729
LOC649428	2.89524	0.903422	3.23339	0.0237053	0.926459	-4.56006
LOC649500	-1.26789	2.5343	-2.72974	0.0114609	0.926459	-4.3229
LOC649504	1.34503	1.6786	2.64025	0.0186176	0.926459	-4.46003
LOC649540	-1.30248	1.73589	-2.80567	0.0122026	0.926459	-4.4279
LOC649563	-1.02159	1.84346	-2.53849	0.0183919	0.926459	-4.38245
LOC649584	1.5289	1.55604	3.42179	0.00271494	0.926459	-4.30096
LOC649800	1.7832	1.49178	2.22558	0.0399371	0.926459	-4.48082
LOC649886	-1.91668	1.24554	-3.1653	0.00603192	0.926459	-4.39437
LOC649921	2.03938	1.94605	2.75388	0.0175778	0.926459	-4.48537
LOC649946	1.89092	1.75218	3.78368	0.00136978	0.926459	-4.29335
LOC649987	1.63664	1.71314	2.85469	0.0172537	0.926459	-4.50256
LOC650028	1.84373	1.68962	2.36263	0.0332557	0.926459	-4.4917
LOC650062	2.42522	0.651626	2.61527	0.0214735	0.926459	-4.49615
LOC650076	1.80483	1.86006	2.49047	0.0201036	0.926459	-4.38949
LOC650285	-2.34965	1.06944	-3.11621	0.0145052	0.926459	-4.56193
LOC650399	1.72008	0.792078	2.95392	0.0215946	0.926459	-4.53907
LOC650427	-1.47281	5.19673	-3.19013	0.00476021	0.166247	-2.00736
LOC650482	-1.99783	1.2705	-3.19565	0.00775907	0.926459	-4.45935
LOC650488	1.43717	1.58595	2.65148	0.0294666	0.926459	-4.54919
LOC650687	-1.81693	2.0416	-2.27286	0.0323095	0.926459	-4.41631
LOC650787	-5.39876	0.64425	-6.33317	0.00342557	0.926459	-4.5697
LOC650796	-1.16513	2.63089	-2.66833	0.0120292	0.926459	-4.26646
LOC650830	-1.14442	1.53158	-2.12259	0.0458958	0.926459	-4.46132
LOC651017	-1.3589	9.29658	-3.89505	0.00180579	0.0342176	-1.1508
LOC651118	-1.4471	1.67681	-2.1622	0.0408282	0.926459	-4.43509
LOC651177	-1.90511	1.02912	-3.73618	0.00251937	0.926459	-4.41528
LOC651324	-1.86382	1.10903	-2.45456	0.0252399	0.926459	-4.45246
LOC651344	-1.40447	1.63881	-2.69317	0.0154419	0.926459	-4.4261
LOC651381	-2.12728	0.0856969	-2.99819	0.024496	0.926459	-4.55439
LOC651515	1.21248	2.08594	2.24681	0.0345864	0.926459	-4.42771
LOC651561	2.36116	1.4021	2.92783	0.0224048	0.926459	-4.53964
LOC651638	-2.52384	1.36442	-3.55904	0.0396663	0.926459	-4.58094
LOC651769	1.33438	1.94306	2.17116	0.0410266	0.926459	-4.45126
LOC651952	-1.60583	1.24021	-2.26455	0.0328885	0.926459	-4.41663
LOC652054	1.89405	0.866864	2.38274	0.0364908	0.926459	-4.5166
LOC652094	2.67432	0.654272	3.7917	0.00694729	0.926459	-4.52362
LOC652148	-1.97494	0.628184	-4.12091	0.00640705	0.926459	-4.53543
LOC652224	-1.74264	1.88619	-2.27523	0.0440805	0.926459	-4.52751
LOC652331	-3.92165	-0.207462	-2.46327	0.0336817	0.926459	-4.53259
LOC652392	-1.3652	0.54172	-2.20599	0.0392998	0.926459	-4.45786
LOC652418	-1.11832	2.38961	-2.33463	0.0275852	0.926459	-4.38875
LOC652548	2.00252	0.453602	3.15252	0.0076899	0.926459	-4.44976
LOC652568	-1.94674	1.79915	-2.91102	0.0114518	0.926459	-4.44737
LOC652577	3.61464	0.0830989	2.87291	0.0242169	0.926459	-4.56764
LOC652588	-2.4407	1.27665	-3.028	0.0399758	0.926459	-4.5773
LOC652610	-1.41237	1.51712	-2.43734	0.0222764	0.926459	-4.38498
LOC652635	-2.24832	0.850153	-2.23079	0.0456987	0.926459	-4.51901
LOC652670	4.05576	0.119834	4.19554	0.0059007	0.926459	-4.54134
LOC652680	1.13348	1.63221	2.21477	0.0386025	0.926459	-4.45667
LOC652808	2.3203	1.25755	3.39538	0.00346247	0.926459	-4.35799
LOC652828	-1.34476	2.21137	-2.26889	0.0318381	0.926459	-4.40018
LOC652844	1.58525	2.52411	2.94939	0.00637562	0.926459	-4.23967
LOC652870	1.6643	1.58585	3.32416	0.00685149	0.926459	-4.46677
LOC653047	1.05341	1.70731	2.50846	0.020439	0.926459	-4.40497
LOC653061	-2.65759	0.937063	-2.78789	0.039288	0.926459	-4.57474
LOC653105	2.03625	1.4436	3.27132	0.00383557	0.926459	-4.32023
LOC653240	-1.40269	1.40648	-2.43904	0.0351028	0.926459	-4.52519
LOC653241	2.4774	2.11895	2.90457	0.0109451	0.926459	-4.43153
LOC653261	1.46443	1.59793	2.53188	0.0230848	0.926459	-4.4653
LOC653412	-2.35794	0.846607	-2.48573	0.0244315	0.926459	-4.46076
LOC653434	-1.22664	1.96237	-2.66383	0.0170409	0.926459	-4.44972
LOC653468	-2.38157	0.946761	-3.95742	0.00113944	0.926459	-4.33771
LOC653539	1.33993	2.84495	2.35756	0.0253779	0.926459	-4.35812
LOC653584	-1.51576	1.71163	-2.43939	0.0232717	0.926459	-4.40665
LOC653604	1.31328	2.1361	2.72749	0.0184554	0.926459	-4.487
LOC653651	-2.3273	1.24844	-2.45901	0.0339271	0.926459	-4.52423
LOC653729	-3.0084	0.258152	-3.29544	0.0168562	0.926459	-4.54495
LOC653789	1.72813	1.58382	3.16666	0.0081866	0.926459	-4.46098
LOC653920	-3.96427	0.820265	-4.50231	0.00424333	0.926459	-4.53903
LOC654116	2.08869	1.21458	2.47358	0.0236191	0.926459	-4.44156
LOC727762	-1.1531	2.19392	-2.16352	0.0402947	0.926459	-4.42903
LOC727778	-1.73167	1.99761	-2.44733	0.0294707	0.926459	-4.50689
LOC728302	-3.13854	0.767485	-2.26819	0.0497828	0.926459	-4.53999
LOC728760	-1.05064	3.06111	-2.5982	0.0145931	0.926459	-4.30469
LOC728789	1.33889	1.80385	2.30319	0.0334739	0.926459	-4.46027
LOC728876	1.82931	1.32317	2.76666	0.0123181	0.926459	-4.39225
LOC729047	-2.19393	0.985572	-3.60824	0.0057658	0.926459	-4.4918
LOC729137	1.01037	3.08679	2.77531	0.00956668	0.926459	-4.26441
LOC729175	1.49163	1.73617	2.40676	0.0241804	0.926459	-4.39195
LOC729744	1.90595	1.53765	3.61138	0.0158284	0.926459	-4.55687
LOC729766	-2.28698	1.46681	-3.10969	0.00494735	0.926459	-4.28761
LOC730194	-1.50771	1.79973	-2.86706	0.0118075	0.926459	-4.43486
LOC730242	2.38854	0.808908	3.07253	0.00896596	0.926459	-4.45488
LOC730862	1.14259	1.43629	2.81892	0.01002	0.926459	-4.34695
LOC92154	-2.07221	0.113454	-3.10552	0.0371091	0.926459	-4.57093
LPA	-1.74953	1.93565	-2.43399	0.0302165	0.926459	-4.49858
LPPR4	1.21691	2.86509	2.15322	0.0392167	0.926459	-4.3887
LRCH1	-1.23939	8.36968	-5.9151	4.87116e-05	0.00965777	2.28826
LRIT2	-2.57837	0.328712	-2.42186	0.0296981	0.926459	-4.48679
LRRC17	-1.2237	2.99219	-2.79102	0.0090618	0.926459	-4.24805
LRRIQ1	4.56708	-0.807826	4.52756	0.0493549	0.926459	-4.58699
LRRTM1	1.67091	1.27418	2.78034	0.0119576	0.926459	-4.39049
LRSAM1	-1.41976	1.86035	-2.55619	0.0184296	0.926459	-4.40115
LTF	1.363	2.77984	2.42025	0.0215803	0.926459	-4.32665
LUZP4	-3.13757	0.0679327	-2.89003	0.0148144	0.926459	-4.48837
LYPD4	1.9635	1.25326	2.2113	0.0442667	0.926459	-4.5314
MAGEC3	1.84811	1.3413	2.52365	0.0234633	0.926459	-4.47038
MAML1	1.33183	1.57695	2.4255	0.0321285	0.926459	-4.50622
MAP1D	-1.71593	1.70531	-3.32199	0.00341519	0.926459	-4.3056
MAP2K3	-2.71922	0.736229	-2.37324	0.0498105	0.926459	-4.55336
MARS2	-1.05142	2.46377	-2.34611	0.0265894	0.926459	-4.3773
MARVELD3	-3.33279	-0.0270042	-3.41875	0.0277481	0.926459	-4.57555
MAZ	1.2199	1.75129	2.13214	0.0489294	0.926459	-4.49632
MB	3.26557	1.14146	3.08202	0.00763309	0.926459	-4.47746
MCART6	-2.1006	1.13333	-2.72868	0.0421145	0.926459	-4.56544
MCHR2	-2.16393	1.19595	-3.17295	0.00682033	0.926459	-4.42412
MCM7	1.57097	1.90068	2.22232	0.0359767	0.926459	-4.42493
MDS1	1.40074	1.67768	2.56579	0.0194955	0.926459	-4.43629
MEFV	1.25269	1.7537	2.24725	0.0337273	0.926459	-4.41424
MEGF9	1.27504	4.28936	2.59495	0.0141742	0.926459	-4.27384
MELK	1.06543	3.55394	2.13998	0.040632	0.926459	-4.39795
MFAP2	-1.41529	7.59882	-6.85064	1.1006e-05	0.00792861	3.67348
MGAT4C	-1.6809	1.99349	-3.11925	0.00429035	0.926459	-4.2206
MGC23985	3.75513	0.669037	3.72992	0.0352934	0.926459	-4.58059
MICAL3	1.71442	1.256	2.20076	0.0403789	0.926459	-4.46522
MINA	1.00178	1.79962	2.60245	0.0153626	0.926459	-4.34966
MKI67	-1.16399	10.7134	-4.11097	0.00119949	0.02801	-0.759573
MMP2	-1.3387	1.63571	-2.61961	0.0160458	0.926459	-4.38847
MMP23A	1.59326	2.10939	3.02621	0.0050543	0.926459	-4.19127
MMP7	1.00416	4.94728	3.52417	0.00223097	0.127129	-1.33712
MMP8	-2.42698	1.78819	-2.71335	0.0267864	0.926459	-4.53621
MMP9	2.20699	7.81262	6.7371	1.81312e-06	0.0320288	4.86409
MOBP	-1.88476	1.51052	-2.32083	0.0360061	0.926459	-4.49517
MPZL2	-2.36509	0.980015	-2.31876	0.0408397	0.926459	-4.52511
MRGPRX1	2.82493	0.186199	5.46685	0.00580081	0.926459	-4.56262
MRM1	1.38724	1.58094	2.21092	0.040289	0.926459	-4.4727
MS4A6E	1.24947	4.02825	3.61413	0.00181628	0.120426	-1.1548
MSR1	1.14541	7.3203	4.57722	0.000199482	0.0724276	0.803327
MTCL1	-1.63797	1.03893	-2.37874	0.0494114	0.926459	-4.55321
MUC1	-2.07559	0.583384	-2.11722	0.0493661	0.926459	-4.49242
MYF6	-2.7227	1.14501	-2.50509	0.0338165	0.926459	-4.53004
MYH8	1.80708	1.5448	3.48656	0.00514825	0.926459	-4.45935
MYL2	-2.0218	0.436807	-2.35015	0.0311682	0.926459	-4.47419
MYLK3	-2.18695	1.57089	-2.52122	0.0227499	0.926459	-4.45516
MYT1L	-1.02172	9.85772	-3.48124	0.00399351	0.0515941	-1.90798
NANOS1	1.42236	3.02095	2.84638	0.00819752	0.926459	-4.2623
NBPF3	1.8624	1.47935	3.00455	0.013364	0.926459	-4.49973
NBR1	-4.87779	0.0536843	-4.38451	0.00741849	0.926459	-4.56624
NDST4	2.96498	0.627384	3.63933	0.00270588	0.926459	-4.40646
NDUFA5	-2.41149	1.05186	-3.79576	0.0199567	0.926459	-4.56733
NETO1	-1.31859	1.63457	-2.1583	0.0465312	0.926459	-4.49222
NEU4	2.44986	0.49869	2.48856	0.0379159	0.926459	-4.53977
NFASC	-1.08825	10.5964	-3.11654	0.00808354	0.0750281	-2.5766
NFASC	1.54933	1.21298	2.54176	0.0218276	0.926459	-4.45514
NIPSNAP3A	3.9197	-0.122694	3.22589	0.0331249	0.926459	-4.57019
NKPD1	-4.35263	-0.171171	-4.87628	0.00478654	0.926459	-4.54977
NLGN4X	3.2597	0.337864	3.31123	0.00918725	0.926459	-4.50073
NOTCH2NL	-2.23087	0.622088	-2.90534	0.0144157	0.926459	-4.49444
NOTO	1.32965	1.77324	2.69782	0.012341	0.926459	-4.32891
NPNT	1.43327	2.11052	3.00558	0.00891745	0.926459	-4.42264
NQO1	1.04519	10.3934	3.96265	0.001588	0.0321998	-1.02793
NR2E3	-1.46019	0.68605	-2.36162	0.0304578	0.926459	-4.46617
NR4A3	-2.35696	1.16713	-3.0883	0.0104074	0.926459	-4.48567
NUDT21	-1.45761	4.83309	-2.1865	0.0474361	0.205886	-4.21438
NUDT4P1	2.3492	0.903407	3.08787	0.00870589	0.926459	-4.44719
NUP50	-5.34769	-0.505949	-2.47652	0.0486133	0.926459	-4.56282
NUPL1	4.69732	-0.00147365	3.51329	0.0409541	0.926459	-4.58105
OGN	-1.709	2.37356	-3.30553	0.00287448	0.926459	-4.21406
OLFM4	-1.11725	7.27154	-3.14052	0.00771697	0.073043	-2.53277
OPRL1	3.63377	0.624068	3.56803	0.0394192	0.926459	-4.58092
OR10A4	3.54401	1.30857	3.65363	0.0225403	0.926459	-4.56796
OR10AG1	2.98154	0.66378	3.02273	0.0145728	0.926459	-4.51036
OR10H4	-1.69104	1.10028	-3.13099	0.0141868	0.926459	-4.52013
OR11H12	-1.388	1.43408	-2.38682	0.0289512	0.926459	-4.46345
OR1L6	-4.3286	-0.256728	-3.73139	0.0210801	0.926459	-4.56761
OR1M1	-2.3327	0.310442	-3.83978	0.00278692	0.926459	-4.44448
OR1S1	-1.86526	1.09943	-2.95217	0.0132613	0.926459	-4.49216
OR2B3P	2.2308	1.28921	3.41964	0.0277257	0.926459	-4.57555
OR2W1	5.83448	-1.33292	5.78399	0.0316433	0.926459	-4.58654
OR3A2	1.86291	0.87468	2.56453	0.0208471	0.926459	-4.45286
OR3A3	-3.07114	0.59782	-2.37953	0.0415156	0.926459	-4.53525
OR4C15	1.76674	1.77404	2.27152	0.035683	0.926459	-4.46407
OR51V1	-4.59156	-0.396604	-7.95083	0.00148432	0.926459	-4.55985
OR52E2	2.39214	1.7837	4.32594	0.0129956	0.926459	-4.56537
OR52J3	2.41166	1.01495	3.23818	0.00899548	0.926459	-4.48612
OR5AY1	1.7512	1.44163	2.36566	0.0458864	0.926459	-4.54711
OR5F1	2.05009	1.51334	3.68619	0.0146514	0.926459	-4.56911
OR5H2	-2.40224	0.940208	-2.64524	0.021478	0.926459	-4.49214
OR5K2	-1.77508	0.590701	-2.19506	0.0424095	0.926459	-4.4841
OR6C70	2.7609	1.06769	3.16525	0.0198226	0.926459	-4.55209
OR7A10	-1.821	1.42584	-2.55167	0.0206952	0.926459	-4.44566
OR8A1	1.6279	0.996375	2.37194	0.0339308	0.926459	-4.49869
ORC5L	1.12661	1.94874	2.20172	0.0385136	0.926459	-4.44331
OTOF	-1.4444	2.94349	-3.71882	0.000768386	0.926459	-3.97782
OTUD7A	-1.60753	2.17379	-2.99238	0.00865544	0.926459	-4.40804
P2RXL1	2.65798	0.753825	3.26882	0.0139391	0.926459	-4.5326
PACRG	-1.38557	2.3932	-2.28779	0.048218	0.926459	-4.53915
PAGE5	-1.21385	1.66592	-2.99135	0.0136676	0.926459	-4.50029
PAIP1	-1.08175	1.21908	-2.10049	0.0474175	0.926459	-4.45859
PANX2	2.10569	2.55678	2.66085	0.0146548	0.926459	-4.39295
PARG	1.05247	1.65852	2.14412	0.0478181	0.926459	-4.49513
PAX3	-3.05129	0.91792	-4.2639	0.0136378	0.926459	-4.56557
PBLD	-1.8318	1.83682	-2.2287	0.0375192	0.926459	-4.45479
PCDH10	1.26516	1.92246	2.39662	0.0283845	0.926459	-4.45889
PCDH11X	-2.08513	0.930814	-3.12189	0.00980435	0.926459	-4.47651
PCDH11Y	-2.85413	1.09206	-3.97318	0.00550768	0.926459	-4.52096
PCDH9	1.00531	3.61372	2.47888	0.0186545	0.926459	-4.30308
PCDHA13	1.80553	0.627239	2.77574	0.0243367	0.926459	-4.53045
PCDHB17	1.06808	2.02527	2.28153	0.0349704	0.926459	-4.46437
PCDHGB2	2.15105	1.37602	2.43443	0.0301915	0.926459	-4.49399
PCDHGB6	2.32467	1.41627	3.28919	0.00272115	0.926459	-4.1647
PCDHGB8P	1.74643	1.07476	2.3003	0.0323775	0.926459	-4.46602
PCLO	1.04448	6.58752	2.49548	0.0266337	0.147281	-3.6894
PCOLCE	-1.1136	1.63847	-2.2048	0.0377799	0.926459	-4.43452
PCP2	2.39023	1.17281	2.21078	0.0403009	0.926459	-4.47694
PDCD1LG2	-1.16108	2.75546	-2.84523	0.00822036	0.926459	-4.26255
PDF	3.019	0.566001	3.28461	0.0313662	0.926459	-4.57611
PDGFRL	-1.3734	1.69798	-2.15788	0.0407755	0.926459	-4.42812
PDZRN4	-1.23023	1.96364	-2.35887	0.0314562	0.926459	-4.47353
PDZRN4	2.21056	1.21078	2.24046	0.0491881	0.926459	-4.53251
PENK	1.25202	5.81185	4.1732	0.000503189	0.083857	-0.0157973
PGBD2	-1.13586	2.43655	-2.71769	0.0109899	0.926459	-4.27758
PGM5P2	-2.61137	1.63241	-2.21693	0.0406239	0.926459	-4.47877
PHACTR3	1.46019	5.30965	3.18137	0.00713054	0.0699697	-2.45807
PHACTR4	-2.0119	1.23126	-2.57437	0.0181405	0.926459	-4.40569
PIB5PA	1.34413	2.74203	2.86239	0.00736554	0.926459	-4.20487
PIEZO2	-1.23392	2.08396	-2.29067	0.0336441	0.926459	-4.45373
PIGR	-1.96622	0.743831	-2.19709	0.0442378	0.926459	-4.49639
PIK3CA	2.31076	1.08088	2.88568	0.0237822	0.926459	-4.54948
PIP	-3.35036	1.40609	-3.24267	0.0120053	0.926459	-4.53622
PIP5K1B	-1.6163	1.11539	-2.18003	0.0414298	0.926459	-4.46136
PIP5K3	1.1607	1.65008	2.64149	0.0149356	0.926459	-4.37494
PKLR	-5.08344	-0.0997286	-3.50761	0.0176446	0.926459	-4.57003
PKP1	1.42495	1.53721	2.11818	0.0463082	0.926459	-4.46195
PLA2G7	1.91789	6.19442	4.64946	0.000169207	0.0690042	0.94867
PLAG1	-1.22307	5.82211	-5.12065	0.000189468	0.0137695	1.00302
PLCL1	1.44458	2.97375	2.24931	0.0328795	0.926459	-4.39653
PLEKHA8	1.35518	2.1058	2.95658	0.0162152	0.926459	-4.51271
PLEKHG5	-1.93399	0.962788	-2.90367	0.0176649	0.926459	-4.51462
PLGLA1	-2.0041	1.31425	-2.72011	0.0175965	0.926459	-4.47293
PLSCR5	-4.11067	0.0457932	-3.97321	0.00550749	0.926459	-4.52096
PLXNA2	1.38928	1.96589	2.83525	0.00858441	0.926459	-4.27665
PMEPA1	1.00973	4.63615	3.32107	0.00225463	0.926459	-4.08356
PML	-1.85483	1.63777	-2.24418	0.0376975	0.926459	-4.46878
PNPLA3	-1.39384	1.78497	-2.55171	0.0200778	0.926459	-4.43038
POLR2J4	-1.58263	1.58716	-2.75722	0.0203802	0.926459	-4.52064
POU3F1	-1.74778	1.69306	-2.20044	0.0411399	0.926459	-4.47812
POU5F1P1	-1.03239	2.01552	-2.47346	0.0199863	0.926459	-4.35158
PPEF2	-2.18074	1.22594	-2.21239	0.0429658	0.926459	-4.4983
PPIL3	1.16865	1.91814	2.31414	0.0309177	0.926459	-4.4336
PPIL5	1.68931	1.63513	3.30535	0.00395458	0.926459	-4.34179
PPM1E	1.00445	3.2492	2.67087	0.0118058	0.926459	-4.25447
PPP1R1C	-2.1368	2.31638	-2.99191	0.0310519	0.926459	-4.56246
PPY	-2.47204	1.0245	-2.44387	0.0296625	0.926459	-4.50712
PPY2	4.03667	-0.206605	5.51278	0.00283841	0.926459	-4.54754
PRAMEF4	-1.39351	2.0657	-2.22702	0.035621	0.926459	-4.42307
PRB1	1.47698	2.00867	2.47807	0.0256682	0.926459	-4.47445
PRB2	2.02353	1.25475	2.52332	0.0197926	0.926459	-4.40277
PRDM1	-1.53443	1.61691	-2.34804	0.0409854	0.926459	-4.53749
PRG4	1.13726	4.66087	2.48019	0.0274154	0.149852	-3.71598
PRL	1.76314	1.99991	2.14993	0.0440315	0.926459	-4.4654
PRM3	-2.65142	0.117973	-3.26089	0.00865771	0.926459	-4.48945
PRNPIP	-1.87658	1.10803	-2.67091	0.0257941	0.926459	-4.52341
PROC	2.33191	0.795723	3.06267	0.00848616	0.926459	-4.43256
PRR10	-2.23159	0.575301	-2.73837	0.0210474	0.926459	-4.50791
PRSS2	2.10163	1.30017	2.48309	0.0424344	0.926459	-4.55042
PSG1	-3.50568	0.618193	-4.22792	0.00858824	0.926459	-4.55285
PSG11	-1.41194	2.12686	-2.48473	0.0324703	0.926459	-4.53169
PSG4	-1.52461	0.880643	-2.15366	0.0451387	0.926459	-4.48342
PTER	1.92106	1.67561	2.61524	0.0350321	0.926459	-4.54702
PTPN5	-1.21863	6.12341	-2.3783	0.0332141	0.167096	-3.89162
RAB27B	1.83502	1.55746	3.50722	0.00573286	0.926459	-4.49424
RAB33A	-1.29551	1.92936	-2.58579	0.0186958	0.926459	-4.42821
RAD1	-5.35513	0.720586	-3.87601	0.0186553	0.926459	-4.57396
RAD54L	-2.58993	0.964269	-2.26962	0.0385041	0.926459	-4.48964
RASGRP2	-1.65382	10.4526	-4.77659	0.000350393	0.0170558	0.417024
RASSF2	-1.13139	3.70219	-2.45947	0.0199167	0.926459	-4.32723
RBM4	-1.50762	1.28668	-2.37053	0.0340199	0.926459	-4.50313
RBM43	1.23252	2.83732	2.43481	0.0224014	0.926459	-4.37798
RBMY1A3P	-2.2193	1.24118	-2.88084	0.0138989	0.926459	-4.47443
RBMY2FP	1.05973	1.56981	2.22153	0.0369595	0.926459	-4.43913
RCP9	-1.07592	1.78945	-2.31783	0.0286197	0.926459	-4.39088
RDH12	-1.8613	-0.637216	-3.30529	0.0307732	0.926459	-4.56974
RELT	-4.84833	1.02529	-3.75199	0.0136985	0.926459	-4.55584
RFX3	2.20959	1.07922	2.78207	0.021521	0.926459	-4.52649
RGPD4	1.1209	1.56174	2.45671	0.0251302	0.926459	-4.4559
RGS3	2.19892	1.29404	2.9625	0.0256427	0.926459	-4.55491
RHCE	-1.98478	0.724577	-2.21038	0.049371	0.926459	-4.52676
RHCG	1.09207	1.64564	2.18351	0.0443236	0.926459	-4.49118
RHOF	2.15342	0.805016	4.33642	0.00193069	0.926459	-4.47373
RLN1	1.16472	2.10329	2.22121	0.035658	0.926459	-4.42293
RMI1	1.17249	1.43123	2.36259	0.0461055	0.926459	-4.54412
ROBO2	1.2768	1.71349	3.10757	0.00680657	0.926459	-4.3998
ROPN1B	-1.61095	0.783604	-2.27368	0.0407166	0.926459	-4.51013
RPAP3	3.08537	0.555955	2.79391	0.0211106	0.926459	-4.51869
RPLP0	5.46336	0.0433286	5.41608	0.0356896	0.926459	-4.58664
RPS6KA5	-1.981	1.4599	-2.65064	0.0158191	0.926459	-4.41108
RTEL1	-1.08303	7.22737	-5.35829	0.000125059	0.0113549	1.3977
RUNX1	1.4241	1.49671	2.28553	0.0339992	0.926459	-4.463
SAMD13	1.38177	2.25872	2.5863	0.015435	0.926459	-4.32845
SARDH	-2.0128	0.750469	-2.79592	0.0108553	0.926459	-4.36611
SCD	1.50647	10.4553	6.19496	1.12302e-07	6.48338e-05	7.55278
SCGB1C1	1.36133	1.85561	2.27112	0.0373819	0.926459	-4.48237
SCIN	1.47648	5.87633	3.54213	0.00355122	0.048221	-1.79623
SCN2B	-2.36513	0.195072	-2.46109	0.0395664	0.926459	-4.544
SCRG1	2.3374	1.1557	3.12591	0.00534228	0.926459	-4.33916
SDC1	-1.05445	0.952014	-2.64763	0.0183455	0.926459	-4.45467
SDC1	1.32564	2.6141	2.76269	0.0128601	0.926459	-4.40723
SDCBP2	-1.72741	1.67744	-3.72871	0.00143263	0.926459	-4.2737
SEBOX	-1.7297	0.791705	-2.44806	0.0263453	0.926459	-4.46455
SEC31B	-2.91766	0.413273	-2.7492	0.0253491	0.926459	-4.53515
SENP8	1.25111	1.79282	2.22123	0.0448475	0.926459	-4.51393
SERPINA13	1.4467	1.22107	3.05147	0.0093357	0.926459	-4.45624
SERPINI1	1.33011	2.37602	2.38701	0.0242781	0.926459	-4.36909
SF1	2.0953	1.37413	2.68096	0.0148223	0.926459	-4.40332
SFRP2	-1.37399	1.49406	-2.78833	0.0177593	0.926459	-4.51333
SFRP4	1.60459	2.87208	3.17025	0.00367919	0.926459	-4.19095
SFRP5	3.91084	0.55233	3.52037	0.0253352	0.926459	-4.56859
SGPP2	-2.32925	1.238	-2.36822	0.0422895	0.926459	-4.54146
SHOX	1.71396	2.1393	2.47849	0.0427198	0.926459	-4.55054
SIAH1	-1.15035	2.23735	-2.23113	0.0333192	0.926459	-4.37876
SLC18A3	-2.54035	0.904686	-3.21509	0.018624	0.926459	-4.55144
SLC22A12	1.64582	5.55104	2.36999	0.0240018	0.926459	-4.33003
SLC23A2	-3.4302	0.316012	-3.57474	0.0241473	0.926459	-4.57496
SLC26A6	-1.96192	1.22886	-3.29255	0.00406769	0.926459	-4.34613
SLC28A1	1.84699	1.5313	2.33944	0.0283972	0.926459	-4.41504
SLC28A2	-2.14015	-0.16002	-3.47565	0.0182511	0.926459	-4.55794
SLC2A5	-1.12369	2.46841	-2.9515	0.0059873	0.926459	-4.19577
SLC4A8	-1.10615	1.1308	-3.29659	0.00815289	0.926459	-4.48379
SLC5A4	3.00969	-0.465191	2.88859	0.0148526	0.926459	-4.50903
SLC7A4	1.08313	6.09409	2.72217	0.0104195	0.926459	-4.24128
SLC8A3	3.95178	0.266241	5.32219	0.0139561	0.926459	-4.57855
SLCO1B1	-1.06282	2.52091	-2.31454	0.0274506	0.926459	-4.3516
SMAD1	1.99443	1.35784	3.02499	0.0299082	0.926459	-4.56211
SMN1	1.95805	0.728038	2.40281	0.0352218	0.926459	-4.52051
SMOC2	-1.0725	8.57661	-4.21922	0.00045273	0.0811284	0.077899
SMTN	1.02809	3.28227	2.14977	0.0403862	0.926459	-4.40987
SNCB	3.9459	0.432524	4.08056	0.00670096	0.926459	-4.54229
SNORD107	-1.87048	1.21928	-2.88701	0.0120068	0.926459	-4.45788
SNORD114-3	-1.26805	1.95887	-2.12879	0.0437725	0.926459	-4.44069
SNORD27	2.60437	0.978362	3.77212	0.00370535	0.926459	-4.46636
SNX9	-3.3849	-0.416317	-6.56223	0.000332401	0.926459	-4.49897
SP3	-1.23988	2.42978	-2.54912	0.0173402	0.926459	-4.35678
SPAG11B	1.0223	1.78762	2.29634	0.037716	0.926459	-4.4972
SPANXN1	-3.37004	0.877152	-3.99452	0.0031979	0.926459	-4.51492
SPATA12	-2.22471	1.95348	-3.5133	0.0254946	0.926459	-4.57519
SPCS2	-2.07916	0.25478	-2.59627	0.0195497	0.926459	-4.44968
SPDEF	3.38946	0.735447	3.19273	0.00971282	0.926459	-4.48797
SPERT	1.19532	2.31326	2.4677	0.0208206	0.926459	-4.3719
SPESP1	-1.81402	1.0018	-2.28147	0.0436012	0.926459	-4.52716
SPP1	1.07345	4.87727	4.73804	0.000138342	0.0653037	1.1263
SPTA1	1.16367	3.49019	2.92152	0.0066932	0.926459	-4.23076
SRC	1.65103	2.19162	2.62412	0.0307383	0.926459	-4.53527
SRCRB4D	1.39606	2.6217	2.39904	0.0239275	0.926459	-4.3799
SRD5A2	-2.03437	1.34153	-2.66641	0.0157774	0.926459	-4.41863
SSX3	1.77213	0.853714	2.20677	0.0460541	0.926459	-4.51498
SSX4	2.48729	0.590339	3.02928	0.0165366	0.926459	-4.52295
ST5	1.40455	2.04065	2.17871	0.0386397	0.926459	-4.41805
STAR	3.60353	0.0484732	2.39614	0.0404049	0.926459	-4.53455
STC1	1.03223	5.80901	3.79219	0.000627474	0.926459	-3.95844
STK16	1.11315	3.22521	2.42056	0.0220082	0.926459	-4.3443
STMN2	1.18335	4.18219	2.89426	0.00920754	0.199328	-2.58715
SULT2b1	1.29118	1.44058	2.07653	0.0487612	0.926459	-4.44847
SULT2B2	1.0429	2.22438	2.54229	0.0176099	0.926459	-4.36621
SYNPR	3.29449	-0.887293	2.61188	0.0483748	0.926459	-4.5669
SYT7	-1.22197	2.17114	-3.06543	0.00502963	0.926459	-4.2433
TACR2	1.03509	2.37541	2.84063	0.00847431	0.926459	-4.27552
TADA3L	4.48243	-0.292563	3.84594	0.0124589	0.926459	-4.56836
TBC1D1	1.30121	2.49329	2.30358	0.0289071	0.926459	-4.37851
TBC1D3C	2.72973	1.89646	4.82814	0.00197088	0.926459	-4.52473
TCEAL7	-1.11194	1.64044	-2.26858	0.046902	0.926459	-4.53106
TCEB1P3	-1.31969	1.36496	-2.45582	0.023371	0.926459	-4.42851
TCF12	1.78181	1.10642	3.03692	0.0126482	0.926459	-4.49839
TCF7	1.22113	1.29276	2.65131	0.020055	0.926459	-4.47793
TCOF1	-1.70871	6.91269	-3.24773	0.00627119	0.0650399	-2.33651
TCP10	-2.34298	1.39431	-2.57364	0.0245007	0.926459	-4.50473
TEC	-1.15723	1.69659	-2.22045	0.0349996	0.926459	-4.4022
TEKT5	5.92412	-0.631384	4.70359	0.00227394	0.926459	-4.55321
TESSP5	-1.61532	1.24174	-2.22601	0.048043	0.926459	-4.53024
TFAP2A	2.46184	0.55897	2.6631	0.0239387	0.926459	-4.51146
TFEC	1.15748	4.58734	4.16623	0.000511309	0.0844138	-0.0299935
THBS1	1.27609	7.36537	4.46668	0.000256769	0.0743579	0.580159
THBS2	-1.04617	2.15135	-2.53723	0.0172814	0.926459	-4.34103
TLL2	3.5495	-0.502015	4.39376	0.00476096	0.926459	-4.53981
TLX2	-2.93999	-0.258147	-3.31063	0.0165431	0.926459	-4.55023
TM4SF19	2.73869	0.308565	2.87118	0.0141497	0.926459	-4.47821
TMCO2	4.50122	-0.739951	2.76308	0.0201768	0.926459	-4.51016
TMEM139	1.19427	4.21814	2.29441	0.0287207	0.926459	-4.3563
TMEM162	2.19299	0.549381	2.81793	0.0183716	0.926459	-4.50773
TMEM16G	-2.79944	0.21751	-3.40905	0.00589921	0.926459	-4.46285
TMEM200A	-1.42688	1.34706	-2.13887	0.0457107	0.926459	-4.47554
TMEM202	-1.32079	10.0358	-4.36965	0.000739118	0.0231929	-0.296352
TMEM63C	-1.91397	1.01847	-2.53534	0.0229273	0.926459	-4.46498
TMPRSS11D	4.40129	0.338673	3.63015	0.00400573	0.926459	-4.46222
TNFRSF11B	1.00739	5.65973	2.59717	0.0175687	0.245748	-3.14933
TNFRSF19	4.11701	0.205113	5.20695	0.014803	0.926459	-4.57864
TNMD	1.68087	9.89461	4.48488	0.000597116	0.0215665	-0.0923047
TNRC4	4.65746	0.830844	5.73534	0.0113966	0.926459	-4.57824
TNXB	-1.36538	1.88285	-3.39575	0.00323931	0.926459	-4.33468
TOMM40L	-1.55141	1.5238	-2.67657	0.0216723	0.926459	-4.4999
TP53I11	1.3268	3.04763	2.34525	0.026949	0.926459	-4.38673
TR2IT1	-2.05443	0.45405	-2.31578	0.0410547	0.926459	-4.52053
TRAPPC2	1.79266	2.0172	2.94609	0.0068856	0.926459	-4.28197
TREM2	1.45712	6.45156	4.3148	0.00036358	0.0780477	0.272247
TRIM10	1.76503	1.70078	2.68044	0.0144145	0.926459	-4.42119
TRIM48	1.28454	1.81738	2.26564	0.0337021	0.926459	-4.43354
TRIM62	-1.92377	0.475113	-2.62814	0.0221647	0.926459	-4.50156
TRIM6-TRIM34	2.28348	0.779701	2.32305	0.045524	0.926459	-4.53764
TRIM73	1.34694	2.22393	2.74201	0.0116375	0.926459	-4.3453
TRPM8	-1.52741	2.21115	-2.97818	0.00593953	0.926459	-4.23333
TRPV1	-1.33143	1.63598	-2.45088	0.0254298	0.926459	-4.45287
TRPV6	-1.63067	1.48552	-2.61617	0.0181183	0.926459	-4.43458
TSC22D3	-1.32599	2.53988	-3.65807	0.00119023	0.926459	-4.14865
TSPAN5	1.28583	3.08401	2.16986	0.0380908	0.926459	-4.39143
TSPY2	2.23904	1.67289	2.84502	0.0194278	0.926459	-4.51677
TTC21B	-2.55738	0.548227	-2.57393	0.0426655	0.926459	-4.56109
TTC24	-1.33225	2.16769	-2.69233	0.0124984	0.926459	-4.32994
TTTY16	2.57245	0.70773	3.29543	0.00584544	0.926459	-4.43352
TTTY4C	-3.11357	-0.212273	-3.46104	0.0424912	0.926459	-4.58117
TUBGCP6	-1.71025	2.02085	-2.3088	0.0307717	0.926459	-4.4269
UBASH3A	1.11381	2.36972	2.58908	0.0167766	0.926459	-4.38159
UBE2CBP	1.32457	1.32619	2.57195	0.0162	0.926459	-4.3416
UBTF	-1.12249	10.2979	-4.28465	0.000389603	0.0809687	0.210998
UCHL1	1.36811	9.23429	6.23939	2.8694e-05	0.00839921	2.78424
UFD1L	1.19141	3.14285	3.42553	0.00180303	0.926459	-4.09596
UGT1A10	3.69952	1.11211	3.69254	0.00622548	0.926459	-4.55571
UGT1A9	1.52383	0.841155	2.12421	0.0451793	0.926459	-4.45503
UGT8	2.52137	1.04332	3.2448	0.00708509	0.926459	-4.45663
UMOD	-2.15306	1.82687	-3.87694	0.00622555	0.926459	-4.55831
UMODL1	-1.79193	1.17126	-2.50084	0.0296152	0.926459	-4.50979
UNC13C	1.54278	4.16787	2.24885	0.0326008	0.926459	-4.38977
UNC45A	-1.34737	2.49704	-2.6105	0.0145937	0.926459	-4.32346
UNC93A	1.16667	2.23878	2.81417	0.0111095	0.926459	-4.38613
UNQ9391	-1.66136	0.988329	-2.20654	0.0434483	0.926459	-4.49551
UNQ9433	-9.26466	-1.48709	-5.92616	0.0104227	0.926459	-4.57812
UNQ9433	-9.26466	-1.48709	-5.92616	0.0104227	0.926459	-4.57812
USH2A	-4.69788	1.18693	-2.85176	0.0249557	0.926459	-4.55012
USP32	-1.61635	4.97734	-2.88251	0.00700366	0.926459	-4.19962
USP54	-1.2817	2.61279	-2.2508	0.0331085	0.926459	-4.4036
USP6NL	2.84086	0.228447	3.02241	0.0299957	0.926459	-4.57301
UTF1	4.82097	-2.16426	4.77926	0.0447831	0.926459	-4.58687
UTS2R	2.25836	0.843336	2.98612	0.0124831	0.926459	-4.48337
VASH2	-1.24478	1.71324	-2.2316	0.0403775	0.926459	-4.48634
VCX2	-1.18871	2.04177	-2.20864	0.0366246	0.926459	-4.41909
VLDLR	1.03444	10.2265	4.34254	0.000777339	0.0237362	-0.344583
VLDLR-AS1	1.27993	7.33278	2.22409	0.04426	0.197059	-4.15201
VPS13B	4.45223	1.03943	5.11061	0.00229511	0.926459	-4.55752
VWA2	-1.90925	2.5124	-3.80698	0.000738809	0.926459	-4.07378
WNT10A	1.83448	1.23149	2.88466	0.0095237	0.926459	-4.40414
WSCD2	1.36944	2.25062	2.12223	0.0453622	0.926459	-4.45429
YIPF5	-1.09078	9.20247	-5.09692	0.000197575	0.0138588	0.963157
YPEL4	-1.3641	9.36565	-3.94114	0.00165421	0.0328365	-1.06699
YSK4	-1.63846	1.89296	-2.50362	0.0198659	0.926459	-4.3882
ZAP70	1.0697	2.30013	2.50999	0.0189393	0.926459	-4.36406
ZBTB10	1.26939	1.76306	2.13345	0.0433511	0.926459	-4.43895
ZFYVE9	-2.83996	1.34114	-2.90393	0.0176576	0.926459	-4.53817
ZGPAT	2.74013	1.08612	3.95622	0.00338736	0.926459	-4.51559
ZIC2	-1.22881	1.74614	-2.23773	0.0381879	0.926459	-4.48116
ZMAT1	-1.2098	1.71895	-2.28719	0.0372236	0.926459	-4.488
ZNF114	1.0387	2.15433	2.93285	0.00729189	0.926459	-4.29829
ZNF117	-1.22906	1.62453	-2.55394	0.0220995	0.926459	-4.46768
ZNF322B	1.08834	2.51201	2.2388	0.0389086	0.926459	-4.47635
ZNF556	-1.73542	0.981426	-2.75428	0.0164877	0.926459	-4.47046
ZNF749	-2.27938	1.36666	-2.96177	0.0160796	0.926459	-4.52052
