# Supplementary material for: Identification of hub genes and candidate herbal treatment in obesity through integrated bioinformatic analysis and reverse network pharmacology
Source: Sci Rep. 2022 Oct 12;12:17113. doi: 10.1038/s41598-022-22112-4 (PMC9556576; doi:10.1038/s41598-022-22112-4)
Supplement: Supplementary file 3 — Supplementary Information 3. [file 41598_2022_22112_MOESM3_ESM.xls]

## Sheet: BP
Supplementary Table S2. GO enrichment analysis of hub-genes (BP)
GO terms	num	RichFactor	class	Pvalue	Qvalue
GO:0043062 extracellular structure organization	11	0.023	Biological Process	1.25043e-12	1.86814e-09
GO:0097006 regulation of plasma lipoprotein particle levels	6	0.067	Biological Process	6.85693e-10	5.12213e-07
GO:0034374 low-density lipoprotein particle remodeling	4	0.235	Biological Process	3.41634e-09	1.70133e-06
GO:0034368 protein-lipid complex remodeling	4	0.121	Biological Process	5.80214e-08	1.73368e-05
GO:0034369 plasma lipoprotein particle remodeling	4	0.121	Biological Process	5.80214e-08	1.73368e-05
GO:0034367 protein-containing complex remodeling	4	0.114	Biological Process	7.41286e-08	1.8458e-05
GO:0032963 collagen metabolic process	5	0.048	Biological Process	1.18596e-07	2.53119e-05
GO:0006869 lipid transport	7	0.019	Biological Process	1.69384e-07	3.16325e-05
GO:0001503 ossification	7	0.017	Biological Process	2.52834e-07	4.19704e-05
GO:0030198 extracellular matrix organization	7	0.017	Biological Process	3.24142e-07	4.66335e-05
GO:0071827 plasma lipoprotein particle organization	4	0.078	Biological Process	3.49478e-07	4.66335e-05
GO:0010876 lipid localization	7	0.016	Biological Process	3.74567e-07	4.66335e-05
GO:0071825 protein-lipid complex subunit organization	4	0.073	Biological Process	4.75494e-07	5.46452e-05
GO:0034097 response to cytokine	9	0.007	Biological Process	4.09853e-06	0.000437371
GO:0000302 response to reactive oxygen species	5	0.022	Biological Process	5.89347e-06	0.000586989
GO:0010743 regulation of macrophage derived foam cell differentiation	3	0.097	Biological Process	6.28736e-06	0.000587082
GO:1901700 response to oxygen-containing compound	10	0.006	Biological Process	7.20277e-06	0.000632996
GO:0016043 cellular component organization	18	0.003	Biological Process	9.56461e-06	0.000743198
GO:0010742 macrophage derived foam cell differentiation	3	0.083	Biological Process	9.9491e-06	0.000743198
GO:0090077 foam cell differentiation	3	0.083	Biological Process	9.9491e-06	0.000743198

## Sheet: CC
Supplementary Table S2. GO enrichment analysis of hub-genes (CC)
GO terms	num	RichFactor	class	Pvalue	Qvalue
GO:0034358 plasma lipoprotein particle	6	0.158	Cellular Component	2.56713e-12	1.6558e-10
GO:1990777 lipoprotein particle	6	0.158	Cellular Component	2.56713e-12	1.6558e-10
GO:0032994 protein-lipid complex	6	0.146	Cellular Component	4.17247e-12	1.79416e-10
GO:0044421 extracellular region part	18	0.005	Cellular Component	8.99405e-11	2.90058e-09
GO:0005615 extracellular space	17	0.005	Cellular Component	5.87879e-10	1.51673e-08
GO:0005576 extracellular region	18	0.004	Cellular Component	2.46889e-09	5.30811e-08
GO:0005788 endoplasmic reticulum lumen	6	0.019	Cellular Component	9.55587e-07	1.76101e-05
GO:0005584 collagen type I trimer	2	1	Cellular Component	1.21682e-06	1.96213e-05
GO:0031012 extracellular matrix	7	0.013	Cellular Component	1.75268e-06	2.51217e-05
GO:0034364 high-density lipoprotein particle	3	0.103	Cellular Component	4.46237e-06	5.75646e-05
GO:0062023 collagen-containing extracellular matrix	6	0.014	Cellular Component	5.31166e-06	6.22913e-05
GO:0005583 fibrillar collagen trimer	2	0.167	Cellular Component	7.97646e-05	0.00079151
GO:0098643 banded collagen fibril	2	0.167	Cellular Component	7.97646e-05	0.00079151
GO:0034362 low-density lipoprotein particle	2	0.143	Cellular Component	0.000109829	0.00101199
GO:0005581 collagen trimer	3	0.032	Cellular Component	0.00016112	0.00138563
GO:0098644 complex of collagen trimers	2	0.095	Cellular Component	0.000252244	0.00182434
GO:0070062 extracellular exosome	9	0.004	Cellular Component	0.000254842	0.00182434
GO:1903561 extracellular vesicle	9	0.004	Cellular Component	0.000274914	0.00182434
GO:0043230 extracellular organelle	9	0.004	Cellular Component	0.000276893	0.00182434
GO:0030141 secretory granule	6	0.007	Cellular Component	0.000282843	0.00182434

## Sheet: MF
Supplementary Table S2. GO enrichment analysis of hub-genes (MF)
GO terms	num	RichFactor	class	Pvalue	Qvalue
GO:0071813 lipoprotein particle binding	4	0.138	Molecular Function	2.91773e-08	2.45089e-06
GO:0071814 protein-lipid complex binding	4	0.138	Molecular Function	2.91773e-08	2.45089e-06
GO:0030169 low-density lipoprotein particle binding	3	0.176	Molecular Function	8.61195e-07	3.62354e-05
GO:0034185 apolipoprotein binding	3	0.167	Molecular Function	1.03268e-06	3.62354e-05
GO:0008201 heparin binding	5	0.03	Molecular Function	1.07843e-06	3.62354e-05
GO:0005539 glycosaminoglycan binding	5	0.021	Molecular Function	5.95262e-06	0.000166673
GO:1901681 sulfur compound binding	5	0.019	Molecular Function	9.84979e-06	0.000236395
GO:0004252 serine-type endopeptidase activity	4	0.024	Molecular Function	3.4669e-05	0.000678004
GO:0005201 extracellular matrix structural constituent	4	0.024	Molecular Function	3.63217e-05	0.000678004
GO:0008236 serine-type peptidase activity	4	0.022	Molecular Function	5.17021e-05	0.000858222
GO:0017171 serine hydrolase activity	4	0.021	Molecular Function	5.61931e-05	0.000858222
GO:0048407 platelet-derived growth factor binding	2	0.182	Molecular Function	6.77536e-05	0.00094855
GO:0004175 endopeptidase activity	5	0.011	Molecular Function	0.000115528	0.00149297
GO:0043169 cation binding	13	0.003	Molecular Function	0.000201075	0.0024129
GO:0004222 metalloendopeptidase activity	3	0.028	Molecular Function	0.000228885	0.00256352
GO:0044877 protein-containing complex binding	7	0.005	Molecular Function	0.00037777	0.00396659
GO:0002020 protease binding	3	0.023	Molecular Function	0.000426514	0.00421496
GO:0001968 fibronectin binding	2	0.071	Molecular Function	0.000460238	0.00429556
GO:0019838 growth factor binding	3	0.021	Molecular Function	0.000528818	0.00467587
GO:0070011 peptidase activity, acting on L-amino acid peptides	5	0.008	Molecular Function	0.000566459	0.00475825
