# Supplementary material for: Identification of hub genes and candidate herbal treatment in obesity through integrated bioinformatic analysis and reverse network pharmacology
Source: Sci Rep. 2022 Oct 12;12:17113. doi: 10.1038/s41598-022-22112-4 (PMC9556576; doi:10.1038/s41598-022-22112-4)
Supplement: Supplementary file 4 — Supplementary Information 4. [file 41598_2022_22112_MOESM4_ESM.xls]

## Sheet: Sheet1
Supplementary Table S3. KEGG enrichment analysis of hub-genes
ID	Descrption	num	per	RichFactor	class	Descrption	Pvalue	Qvalue
ko04512	ECM-receptor interaction	5	27.778	0.055	Environmental Information Processing	ECM-receptor interaction	1.07814e-06	5.28288e-05
ko04510	Focal adhesion	5	27.778	0.024	Cellular Processes	Focal adhesion	5.73082e-05	0.00109873
ko05205	Proteoglycans in cancer	5	27.778	0.024	Human Diseases	Proteoglycans in cancer	6.72693e-05	0.00109873
ko05219	Bladder cancer	3	16.667	0.071	Human Diseases	Bladder cancer	9.28695e-05	0.00113765
ko04926	Relaxin signaling pathway	4	22.222	0.03	Organismal Systems	Relaxin signaling pathway	0.000170653	0.00161226
ko04979	Cholesterol metabolism	3	16.667	0.056	Organismal Systems	Cholesterol metabolism	0.00019742	0.00161226
ko04151	PI3K-Akt signaling pathway	6	33.333	0.013	Environmental Information Processing	PI3K-Akt signaling pathway	0.000243397	0.00170378
ko05165	Human papillomavirus infection	5	27.778	0.014	Human Diseases	Human papillomavirus infection	0.00066414	0.00406786
ko04933	AGE-RAGE signaling pathway in diabetic complications	3	16.667	0.029	Human Diseases	AGE-RAGE signaling pathway in diabetic complications	0.00131715	0.00717116
ko05206	MicroRNAs in cancer	3	16.667	0.017	Human Diseases	MicroRNAs in cancer	0.00602573	0.0273769
ko05144	Malaria	2	11.111	0.036	Human Diseases	Malaria	0.00614583	0.0273769
ko04145	Phagosome	3	16.667	0.013	Cellular Processes	Phagosome	0.0125496	0.0512443
ko00740	Riboflavin metabolism	1	5.556	0.125	Metabolism	Riboflavin metabolism	0.0172008	0.0596583
ko04657	IL-17 signaling pathway	2	11.111	0.021	Organismal Systems	IL-17 signaling pathway	0.0182627	0.0596583
ko04974	Protein digestion and absorption	2	11.111	0.021	Organismal Systems	Protein digestion and absorption	0.0182627	0.0596583
ko01522	Endocrine resistance	2	11.111	0.019	Human Diseases	Endocrine resistance	0.0208218	0.0637667
ko04668	TNF signaling pathway	2	11.111	0.018	Environmental Information Processing	TNF signaling pathway	0.0247228	0.0712597
ko04670	Leukocyte transendothelial migration	2	11.111	0.017	Organismal Systems	Leukocyte transendothelial migration	0.0263615	0.0717617
ko04611	Platelet activation	2	11.111	0.015	Organismal Systems	Platelet activation	0.0315357	0.0805758
ko04380	Osteoclast differentiation	2	11.111	0.015	Organismal Systems	Osteoclast differentiation	0.0328881	0.0805758
