# Supplementary material for: Identification of hub genes and candidate herbal treatment in obesity through integrated bioinformatic analysis and reverse network pharmacology
Source: Sci Rep. 2022 Oct 12;12:17113. doi: 10.1038/s41598-022-22112-4 (PMC9556576; doi:10.1038/s41598-022-22112-4)
Supplement: Supplementary file 5 — Supplementary Information 5. [file 41598_2022_22112_MOESM5_ESM.xls]

## Sheet: Sheet1
Supplementary Table S4. Total active ingredients and their related genes and herbs, and OB and DL values.
Active Ingredients	Related Genes	Protein names	Related Herbs(Latin name)	OB(%)	DL
arachidonic acid	CETP	cholesteryl ester transfer protein	Platycladi Semen	45.57	0.2
arachidonic acid	CETP	cholesteryl ester transfer protein	Litseae Fructus	45.57	0.2
arachidonic acid	CETP	cholesteryl ester transfer protein	Corayceps	45.57	0.2
arachidonic acid	CETP	cholesteryl ester transfer protein	Cannabis Sativa L.	45.57	0.2
arachidonic acid	CETP	cholesteryl ester transfer protein	Thalluslaminariae	45.57	0.2
arachidonic acid	CETP	cholesteryl ester transfer protein	Aloe	45.57	0.2
arachidonic acid	CETP	cholesteryl ester transfer protein	Portulacae Herba	45.57	0.2
arachidonic acid	CETP	cholesteryl ester transfer protein	Pollen Typhae	45.57	0.2
arachidonic acid	CETP	cholesteryl ester transfer protein	Mori Follum	45.57	0.2
arachidonic acid	CETP	cholesteryl ester transfer protein	Quisqualis Indica	45.57	0.2
arachidonic acid	CETP	cholesteryl ester transfer protein	Silybum Marianum	45.57	0.2
arachidonic acid	CETP	cholesteryl ester transfer protein	Leonuri Herba	45.57	0.2
arachidonic acid	CETP	cholesteryl ester transfer protein	Perillae Fructus	45.57	0.2
quercetin	COL1A1	Collagen alpha-1(I) chain	Ardisiae Japonicae Herba	46.43	0.28
quercetin	COL1A1	Collagen alpha-1(I) chain	Folium Artemisiae Argyi	46.43	0.28
quercetin	COL1A1	Collagen alpha-1(I) chain	Anisi Stellati Fructus	46.43	0.28
quercetin	COL1A1	Collagen alpha-1(I) chain	Dysosmae Verspiellis Rhixoma Et Radix	46.43	0.28
quercetin	COL1A1	Collagen alpha-1(I) chain	Ginkgo Semen	46.43	0.28
quercetin	COL1A1	Collagen alpha-1(I) chain	Hedyotis Diffusae Herba	46.43	0.28
quercetin	COL1A1	Collagen alpha-1(I) chain	Ampelopsis Japonica	46.43	0.28
quercetin	COL1A1	Collagen alpha-1(I) chain	Dictamni Cortex	46.43	0.28
quercetin	COL1A1	Collagen alpha-1(I) chain	Herba Patriniae	46.43	0.28
quercetin	COL1A1	Collagen alpha-1(I) chain	Lobeliae Chinensis Herba	46.43	0.28
quercetin	COL1A1	Collagen alpha-1(I) chain	Scutellariae Barbatae Herba	46.43	0.28
quercetin	COL1A1	Collagen alpha-1(I) chain	Glehniae Radix	46.43	0.28
quercetin	COL1A1	Collagen alpha-1(I) chain	Litseae Fructus	46.43	0.28
quercetin	COL1A1	Collagen alpha-1(I) chain	Polygoni Avicularis Herba	46.43	0.28
quercetin	COL1A1	Collagen alpha-1(I) chain	Microctis Folium	46.43	0.28
quercetin	COL1A1	Collagen alpha-1(I) chain	Amomum Tsao-Ko Crevostet	46.43	0.28
quercetin	COL1A1	Collagen alpha-1(I) chain	Platycladi Cacumen	46.43	0.28
quercetin	COL1A1	Collagen alpha-1(I) chain	Radix Bupleuri	46.43	0.28
quercetin	COL1A1	Collagen alpha-1(I) chain	Plantaginis Semen	46.43	0.28
quercetin	COL1A1	Collagen alpha-1(I) chain	Toosendan Fructus	46.43	0.28
quercetin	COL1A1	Collagen alpha-1(I) chain	Cyathulae Radix	46.43	0.28
quercetin	COL1A1	Collagen alpha-1(I) chain	Sedi Herba	46.43	0.28
quercetin	COL1A1	Collagen alpha-1(I) chain	Ailanthi Cortex	46.43	0.28
quercetin	COL1A1	Collagen alpha-1(I) chain	Jujubae Fructus	46.43	0.28
quercetin	COL1A1	Collagen alpha-1(I) chain	Gleditsiae Fructus	46.43	0.28
quercetin	COL1A1	Collagen alpha-1(I) chain	Erigeron Breviscapus	46.43	0.28
quercetin	COL1A1	Collagen alpha-1(I) chain	Hyperici Japonici Herber	46.43	0.28
quercetin	COL1A1	Collagen alpha-1(I) chain	Euphorbiae Humifusae Herba	46.43	0.28
quercetin	COL1A1	Collagen alpha-1(I) chain	Radix Sanguisorbae	46.43	0.28
quercetin	COL1A1	Collagen alpha-1(I) chain	Caryophylliflos	46.43	0.28
quercetin	COL1A1	Collagen alpha-1(I) chain	Malvae Fructus	46.43	0.28
quercetin	COL1A1	Collagen alpha-1(I) chain	Alpinia Katsumadai Hayat	46.43	0.28
quercetin	COL1A1	Collagen alpha-1(I) chain	Eucommiae Cortex	46.43	0.28
quercetin	COL1A1	Collagen alpha-1(I) chain	Eucommiae Folium	46.43	0.28
quercetin	COL1A1	Collagen alpha-1(I) chain	Centipedae Herba	46.43	0.28
quercetin	COL1A1	Collagen alpha-1(I) chain	Catechu	46.43	0.28
quercetin	COL1A1	Collagen alpha-1(I) chain	Potentillae Discoloris Herba	46.43	0.28
quercetin	COL1A1	Collagen alpha-1(I) chain	Pteridis Multifidae Herba	46.43	0.28
quercetin	COL1A1	Collagen alpha-1(I) chain	Impatiens Balsamina	46.43	0.28
quercetin	COL1A1	Collagen alpha-1(I) chain	Ailanthi Altissimae Fructus	46.43	0.28
quercetin	COL1A1	Collagen alpha-1(I) chain	Rubi Fructus	46.43	0.28
quercetin	COL1A1	Collagen alpha-1(I) chain	licorice	46.43	0.28
quercetin	COL1A1	Collagen alpha-1(I) chain	Alpiniae Officinarum Rhizome	46.43	0.28
quercetin	COL1A1	Collagen alpha-1(I) chain	Puerariae Flos	46.43	0.28
quercetin	COL1A1	Collagen alpha-1(I) chain	Uncariae Ramulus Cumuncis	46.43	0.28
quercetin	COL1A1	Collagen alpha-1(I) chain	Folium Ilicis Cornutae	46.43	0.28
quercetin	COL1A1	Collagen alpha-1(I) chain	Lycii Fructus	46.43	0.28
quercetin	COL1A1	Collagen alpha-1(I) chain	Eriocauli Flos	46.43	0.28
quercetin	COL1A1	Collagen alpha-1(I) chain	Phellodendri Amurensis Cortex	46.43	0.28
quercetin	COL1A1	Collagen alpha-1(I) chain	Herbahypericiperforati	46.43	0.28
quercetin	COL1A1	Collagen alpha-1(I) chain	Pogostemon Cablin (Blanco) Benth.	46.43	0.28
quercetin	COL1A1	Collagen alpha-1(I) chain	Choerospondiatis Fructus	46.43	0.28
quercetin	COL1A1	Collagen alpha-1(I) chain	Euonymi Alati Ramulus	46.43	0.28
quercetin	COL1A1	Collagen alpha-1(I) chain	Bidentis Bipinnatae Herba	46.43	0.28
quercetin	COL1A1	Collagen alpha-1(I) chain	Sargassum	46.43	0.28
quercetin	COL1A1	Collagen alpha-1(I) chain	Folium Nelumbinis	46.43	0.28
quercetin	COL1A1	Collagen alpha-1(I) chain	Carthami Flos	46.43	0.28
quercetin	COL1A1	Collagen alpha-1(I) chain	Hedysari Radix	46.43	0.28
quercetin	COL1A1	Collagen alpha-1(I) chain	Trigonellae Semen	46.43	0.28
quercetin	COL1A1	Collagen alpha-1(I) chain	Saxifraga Stolonifera	46.43	0.28
quercetin	COL1A1	Collagen alpha-1(I) chain	Polygoni Cuspidati Rhizoma Et Radix	46.43	0.28
quercetin	COL1A1	Collagen alpha-1(I) chain	Zanthoxyli Pericarpium	46.43	0.28
quercetin	COL1A1	Collagen alpha-1(I) chain	Sophora Japonica L.	46.43	0.28
quercetin	COL1A1	Collagen alpha-1(I) chain	Fructussophorae	46.43	0.28
quercetin	COL1A1	Collagen alpha-1(I) chain	Phellodendri Chinrnsis Cortex	46.43	0.28
quercetin	COL1A1	Collagen alpha-1(I) chain	Coptidis Rhizoma	46.43	0.28
quercetin	COL1A1	Collagen alpha-1(I) chain	Hedysarum Multijugum Maxim.	46.43	0.28
quercetin	COL1A1	Collagen alpha-1(I) chain	Dioscoreaebulbiferae	46.43	0.28
quercetin	COL1A1	Collagen alpha-1(I) chain	Paederiae Scandentis Herba	46.43	0.28
quercetin	COL1A1	Collagen alpha-1(I) chain	Centella Asiatica (L.) Urban[Hydro-Cotyle Asiatica L.]	46.43	0.28
quercetin	COL1A1	Collagen alpha-1(I) chain	Impatientis Semen	46.43	0.28
quercetin	COL1A1	Collagen alpha-1(I) chain	Gynostemmae Pentaphylli Herba	46.43	0.28
quercetin	COL1A1	Collagen alpha-1(I) chain	Inulae Herba	46.43	0.28
quercetin	COL1A1	Collagen alpha-1(I) chain	Trollius Chinensis	46.43	0.28
quercetin	COL1A1	Collagen alpha-1(I) chain	Lysimachiae Herba	46.43	0.28
quercetin	COL1A1	Collagen alpha-1(I) chain	Rhizoma Fagopyri Cymosi	46.43	0.28
quercetin	COL1A1	Collagen alpha-1(I) chain	Lonicerae Japonicae Flos	46.43	0.28
quercetin	COL1A1	Collagen alpha-1(I) chain	Rosae Laevigatae Fructus	46.43	0.28
quercetin	COL1A1	Collagen alpha-1(I) chain	Calendula Officinalis	46.43	0.28
quercetin	COL1A1	Collagen alpha-1(I) chain	Schizonepetae Herba	46.43	0.28
quercetin	COL1A1	Collagen alpha-1(I) chain	Chrysanthemi Flos	46.43	0.28
quercetin	COL1A1	Collagen alpha-1(I) chain	Sophorae Flavescentis Radix	46.43	0.28
quercetin	COL1A1	Collagen alpha-1(I) chain	Ilicis Cornutae Folium Immayuri	46.43	0.28
quercetin	COL1A1	Collagen alpha-1(I) chain	Farfarae Flos	46.43	0.28
quercetin	COL1A1	Collagen alpha-1(I) chain	Geranium Wilfordii Maxim.	46.43	0.28
quercetin	COL1A1	Collagen alpha-1(I) chain	Litchi Semen	46.43	0.28
quercetin	COL1A1	Collagen alpha-1(I) chain	Glechomae Herba	46.43	0.28
quercetin	COL1A1	Collagen alpha-1(I) chain	Forsythiae Fructus	46.43	0.28
quercetin	COL1A1	Collagen alpha-1(I) chain	Receptaculum Nelumbinis	46.43	0.28
quercetin	COL1A1	Collagen alpha-1(I) chain	Nelumbinis Stamen	46.43	0.28
quercetin	COL1A1	Collagen alpha-1(I) chain	Nelumbinis Plumula	46.43	0.28
quercetin	COL1A1	Collagen alpha-1(I) chain	Solanum Nigrum Linn.	46.43	0.28
quercetin	COL1A1	Collagen alpha-1(I) chain	Aloe	46.43	0.28
quercetin	COL1A1	Collagen alpha-1(I) chain	Herba Pyrolae	46.43	0.28
quercetin	COL1A1	Collagen alpha-1(I) chain	Ephedra Herba	46.43	0.28
quercetin	COL1A1	Collagen alpha-1(I) chain	Ephedrae Radix Et Rhizoma	46.43	0.28
quercetin	COL1A1	Collagen alpha-1(I) chain	Verbenae Herb	46.43	0.28
quercetin	COL1A1	Collagen alpha-1(I) chain	Portulacae Herba	46.43	0.28
quercetin	COL1A1	Collagen alpha-1(I) chain	Rhododendri Daurici Folium	46.43	0.28
quercetin	COL1A1	Collagen alpha-1(I) chain	Viticis Fructus	46.43	0.28
quercetin	COL1A1	Collagen alpha-1(I) chain	Lunulatae Herba	46.43	0.28
quercetin	COL1A1	Collagen alpha-1(I) chain	Myrrha	46.43	0.28
quercetin	COL1A1	Collagen alpha-1(I) chain	Rose Rugosae Flos	46.43	0.28
quercetin	COL1A1	Collagen alpha-1(I) chain	Actinidia Chinensis Planch	46.43	0.28
quercetin	COL1A1	Collagen alpha-1(I) chain	Ecliptae Herba	46.43	0.28
quercetin	COL1A1	Collagen alpha-1(I) chain	Cortex Moutan	46.43	0.28
quercetin	COL1A1	Collagen alpha-1(I) chain	Chaenomeles Sinensis (Thouin) Koehne	46.43	0.28
quercetin	COL1A1	Collagen alpha-1(I) chain	Oroxyli Semen	46.43	0.28
quercetin	COL1A1	Collagen alpha-1(I) chain	Gossampiniflos	46.43	0.28
quercetin	COL1A1	Collagen alpha-1(I) chain	Equiseti Hiemalis Herba	46.43	0.28
quercetin	COL1A1	Collagen alpha-1(I) chain	Et Radix Patriniae Rhizoma	46.43	0.28
quercetin	COL1A1	Collagen alpha-1(I) chain	Celastri Orbiculati Fructus	46.43	0.28
quercetin	COL1A1	Collagen alpha-1(I) chain	Rhododendronmolle	46.43	0.28
quercetin	COL1A1	Collagen alpha-1(I) chain	Achyranthis Bidentatae Radix	46.43	0.28
quercetin	COL1A1	Collagen alpha-1(I) chain	Fructus Ligustri Lucidi	46.43	0.28
quercetin	COL1A1	Collagen alpha-1(I) chain	Eriobotryae Folium	46.43	0.28
quercetin	COL1A1	Collagen alpha-1(I) chain	Pollen Typhae	46.43	0.28
quercetin	COL1A1	Collagen alpha-1(I) chain	Peucedani Radix	46.43	0.28
quercetin	COL1A1	Collagen alpha-1(I) chain	Canarii Fructus	46.43	0.28
quercetin	COL1A1	Collagen alpha-1(I) chain	Artemisia Annua L.	46.43	0.28
quercetin	COL1A1	Collagen alpha-1(I) chain	Bistortae Rhizoma	46.43	0.28
quercetin	COL1A1	Collagen alpha-1(I) chain	Ginseng Folium	46.43	0.28
quercetin	COL1A1	Collagen alpha-1(I) chain	Cistanches Herba	46.43	0.28
quercetin	COL1A1	Collagen alpha-1(I) chain	Prinsepiae Nux	46.43	0.28
quercetin	COL1A1	Collagen alpha-1(I) chain	Saururi Herba	46.43	0.28
quercetin	COL1A1	Collagen alpha-1(I) chain	Panax Notoginseng (Burk.) F. H. Chen Ex C. Chow	46.43	0.28
quercetin	COL1A1	Collagen alpha-1(I) chain	Mori Cortex	46.43	0.28
quercetin	COL1A1	Collagen alpha-1(I) chain	Herba Taxilli	46.43	0.28
quercetin	COL1A1	Collagen alpha-1(I) chain	Mori Fructus	46.43	0.28
quercetin	COL1A1	Collagen alpha-1(I) chain	Mori Follum	46.43	0.28
quercetin	COL1A1	Collagen alpha-1(I) chain	Hippophae Fructus	46.43	0.28
quercetin	COL1A1	Collagen alpha-1(I) chain	Astragali Cpmplanatisemen	46.43	0.28
quercetin	COL1A1	Collagen alpha-1(I) chain	Sophorae Tonkinensis Radix Et Rhizome	46.43	0.28
quercetin	COL1A1	Collagen alpha-1(I) chain	Crataegi Folium	46.43	0.28
quercetin	COL1A1	Collagen alpha-1(I) chain	Salviae Chinensis Herba	46.43	0.28
quercetin	COL1A1	Collagen alpha-1(I) chain	Granati Pericarpium	46.43	0.28
quercetin	COL1A1	Collagen alpha-1(I) chain	Pyrrosiae Folium	46.43	0.28
quercetin	COL1A1	Collagen alpha-1(I) chain	Kaki Calyx	46.43	0.28
quercetin	COL1A1	Collagen alpha-1(I) chain	Gnaphalii Affinis Herba	46.43	0.28
quercetin	COL1A1	Collagen alpha-1(I) chain	Silybum Marianum	46.43	0.28
quercetin	COL1A1	Collagen alpha-1(I) chain	Polygoni Orientalis Fructus	46.43	0.28
quercetin	COL1A1	Collagen alpha-1(I) chain	Ilicis Purpureae Folium	46.43	0.28
quercetin	COL1A1	Collagen alpha-1(I) chain	Semen Aesculi	46.43	0.28
quercetin	COL1A1	Collagen alpha-1(I) chain	Asparagi Radix	46.43	0.28
quercetin	COL1A1	Collagen alpha-1(I) chain	Saussureae Involucratae Herba	46.43	0.28
quercetin	COL1A1	Collagen alpha-1(I) chain	Herba Clematidis Aethusaefoliae	46.43	0.28
quercetin	COL1A1	Collagen alpha-1(I) chain	Lepidii Semen Descurainiae Semen	46.43	0.28
quercetin	COL1A1	Collagen alpha-1(I) chain	Smilacis Glabrae Rhixoma	46.43	0.28
quercetin	COL1A1	Collagen alpha-1(I) chain	Cuscutae Semen	46.43	0.28
quercetin	COL1A1	Collagen alpha-1(I) chain	Cotyledon Fimbriata Turcz.	46.43	0.28
quercetin	COL1A1	Collagen alpha-1(I) chain	Vaccariae Semen	46.43	0.28
quercetin	COL1A1	Collagen alpha-1(I) chain	Potentillae Chinensis Herba	46.43	0.28
quercetin	COL1A1	Collagen alpha-1(I) chain	Mume Fructus	46.43	0.28
quercetin	COL1A1	Collagen alpha-1(I) chain	Linderae Radix	46.43	0.28
quercetin	COL1A1	Collagen alpha-1(I) chain	Sapindi Mukorossiperic Arpium	46.43	0.28
quercetin	COL1A1	Collagen alpha-1(I) chain	Evodiae Fructus	46.43	0.28
quercetin	COL1A1	Collagen alpha-1(I) chain	Tamaricis Cacumen	46.43	0.28
quercetin	COL1A1	Collagen alpha-1(I) chain	Croci Stigma	46.43	0.28
quercetin	COL1A1	Collagen alpha-1(I) chain	Prunellae Spica	46.43	0.28
quercetin	COL1A1	Collagen alpha-1(I) chain	Agrimonia Eupatoria	46.43	0.28
quercetin	COL1A1	Collagen alpha-1(I) chain	Cyperi Rhizoma	46.43	0.28
quercetin	COL1A1	Collagen alpha-1(I) chain	Moslae Herba	46.43	0.28
quercetin	COL1A1	Collagen alpha-1(I) chain	Herba Cirsii	46.43	0.28
quercetin	COL1A1	Collagen alpha-1(I) chain	Stachyurimedulla Helwingiaemedulla	46.43	0.28
quercetin	COL1A1	Collagen alpha-1(I) chain	Allium Azureum Ledeb.	46.43	0.28
quercetin	COL1A1	Collagen alpha-1(I) chain	Inulae Flos	46.43	0.28
quercetin	COL1A1	Collagen alpha-1(I) chain	Corydalis Rhizoma	46.43	0.28
quercetin	COL1A1	Collagen alpha-1(I) chain	Daturae Flos	46.43	0.28
quercetin	COL1A1	Collagen alpha-1(I) chain	Chrysanthemi Indici Flos	46.43	0.28
quercetin	COL1A1	Collagen alpha-1(I) chain	Solidaginis Herba	46.43	0.28
quercetin	COL1A1	Collagen alpha-1(I) chain	Leonuri Herba	46.43	0.28
quercetin	COL1A1	Collagen alpha-1(I) chain	Artemisiae Scopariae Herba	46.43	0.28
quercetin	COL1A1	Collagen alpha-1(I) chain	Ginkgo Folium	46.43	0.28
quercetin	COL1A1	Collagen alpha-1(I) chain	Epimrdii Herba	46.43	0.28
quercetin	COL1A1	Collagen alpha-1(I) chain	Phyllanthi Fructus	46.43	0.28
quercetin	COL1A1	Collagen alpha-1(I) chain	Houttuyniae Herba	46.43	0.28
quercetin	COL1A1	Collagen alpha-1(I) chain	Echinopsis Radix	46.43	0.28
quercetin	COL1A1	Collagen alpha-1(I) chain	Semen Pruni	46.43	0.28
quercetin	COL1A1	Collagen alpha-1(I) chain	Flos Genkwa	46.43	0.28
quercetin	COL1A1	Collagen alpha-1(I) chain	Coriandri Sativi Herba	46.43	0.28
quercetin	COL1A1	Collagen alpha-1(I) chain	Mori Cortex	46.43	0.28
quercetin	COL1A1	Collagen alpha-1(I) chain	Gleditsiae Spina	46.43	0.28
quercetin	COL1A1	Collagen alpha-1(I) chain	Euphorbiae Helioscopiae Herba	46.43	0.28
quercetin	COL1A1	Collagen alpha-1(I) chain	Gardeniae Fructus	46.43	0.28
quercetin	COL1A1	Collagen alpha-1(I) chain	Hoveniae Dulcis Semen	46.43	0.28
quercetin	COL1A1	Collagen alpha-1(I) chain	Herba Sarcandrae	46.43	0.28
quercetin	COL1A1	Collagen alpha-1(I) chain	Boehmeriae Rhizoma Et Radix	46.43	0.28
quercetin	COL1A1	Collagen alpha-1(I) chain	Asteris Radix Et Rhizoma	46.43	0.28
arachidonic acid	COL1A2	Collagen alpha-2(I) chain	Platycladi Semen	45.57	0.2
arachidonic acid	COL1A2	Collagen alpha-2(I) chain	Litseae Fructus	45.57	0.2
arachidonic acid	COL1A2	Collagen alpha-2(I) chain	Corayceps	45.57	0.2
arachidonic acid	COL1A2	Collagen alpha-2(I) chain	Cannabis Sativa L.	45.57	0.2
arachidonic acid	COL1A2	Collagen alpha-2(I) chain	Thalluslaminariae	45.57	0.2
arachidonic acid	COL1A2	Collagen alpha-2(I) chain	Aloe	45.57	0.2
arachidonic acid	COL1A2	Collagen alpha-2(I) chain	Portulacae Herba	45.57	0.2
arachidonic acid	COL1A2	Collagen alpha-2(I) chain	Pollen Typhae	45.57	0.2
arachidonic acid	COL1A2	Collagen alpha-2(I) chain	Mori Follum	45.57	0.2
arachidonic acid	COL1A2	Collagen alpha-2(I) chain	Quisqualis Indica	45.57	0.2
arachidonic acid	COL1A2	Collagen alpha-2(I) chain	Silybum Marianum	45.57	0.2
arachidonic acid	COL1A2	Collagen alpha-2(I) chain	Leonuri Herba	45.57	0.2
arachidonic acid	COL1A2	Collagen alpha-2(I) chain	Perillae Fructus	45.57	0.2
(-)-epigallocatechin-3-gallate	DNMT3B	DNA (cytosine-5)-methyltransferase 3B	Ginkgo Semen	55.09	0.77
(-)-epigallocatechin-3-gallate	DNMT3B	DNA (cytosine-5)-methyltransferase 3B	Eriobotryae Folium	55.09	0.77
(-)-epigallocatechin-3-gallate	DNMT3B	DNA (cytosine-5)-methyltransferase 3B	Phyllanthi Fructus	55.09	0.77
quercetin	MMP2	72 kDa type IV collagenase	Ardisiae Japonicae Herba	46.43	0.28
quercetin	MMP2	72 kDa type IV collagenase	Folium Artemisiae Argyi	46.43	0.28
luteolin	MMP2	72 kDa type IV collagenase	Anisi Stellati Fructus	36.16	0.25
quercetin	MMP2	72 kDa type IV collagenase	Anisi Stellati Fructus	46.43	0.28
deoxypodophyllotoxin	MMP2	72 kDa type IV collagenase	Dysosmae Verspiellis Rhixoma Et Radix	37.75	0.83
quercetin	MMP2	72 kDa type IV collagenase	Dysosmae Verspiellis Rhixoma Et Radix	46.43	0.28
beta-carotene	MMP2	72 kDa type IV collagenase	Lablab Semen Album	37.18	0.58
beta-carotene	MMP2	72 kDa type IV collagenase	Ginkgo Semen	37.18	0.58
quercetin	MMP2	72 kDa type IV collagenase	Ginkgo Semen	46.43	0.28
(-)-epigallocatechin-3-gallate	MMP2	72 kDa type IV collagenase	Ginkgo Semen	55.09	0.77
quercetin	MMP2	72 kDa type IV collagenase	Hedyotis Diffusae Herba	46.43	0.28
quercetin	MMP2	72 kDa type IV collagenase	Ampelopsis Japonica	46.43	0.28
luteolin	MMP2	72 kDa type IV collagenase	Ajugae Decumbentis Herba	36.16	0.25
luteolin	MMP2	72 kDa type IV collagenase	Dictamni Cortex	36.16	0.25
quercetin	MMP2	72 kDa type IV collagenase	Dictamni Cortex	46.43	0.28
luteolin	MMP2	72 kDa type IV collagenase	Herba Patriniae	36.16	0.25
quercetin	MMP2	72 kDa type IV collagenase	Herba Patriniae	46.43	0.28
luteolin	MMP2	72 kDa type IV collagenase	Lobeliae Chinensis Herba	36.16	0.25
quercetin	MMP2	72 kDa type IV collagenase	Lobeliae Chinensis Herba	46.43	0.28
luteolin	MMP2	72 kDa type IV collagenase	Scutellariae Barbatae Herba	36.16	0.25
quercetin	MMP2	72 kDa type IV collagenase	Scutellariae Barbatae Herba	46.43	0.28
luteolin	MMP2	72 kDa type IV collagenase	Menthae Herba	36.16	0.25
matrine	MMP2	72 kDa type IV collagenase	Menispermi Rhizoma	63.77	0.25
luteolin	MMP2	72 kDa type IV collagenase	Siphonostegiae Herba	36.16	0.25
quercetin	MMP2	72 kDa type IV collagenase	Glehniae Radix	46.43	0.28
quercetin	MMP2	72 kDa type IV collagenase	Litseae Fructus	46.43	0.28
luteolin	MMP2	72 kDa type IV collagenase	Polygoni Avicularis Herba	36.16	0.25
quercetin	MMP2	72 kDa type IV collagenase	Polygoni Avicularis Herba	46.43	0.28
luteolin	MMP2	72 kDa type IV collagenase	Dolichos Lablab L	36.16	0.25
quercetin	MMP2	72 kDa type IV collagenase	Microctis Folium	46.43	0.28
beta-carotene	MMP2	72 kDa type IV collagenase	Bombyx Mori L.	37.18	0.58
quercetin	MMP2	72 kDa type IV collagenase	Amomum Tsao-Ko Crevostet	46.43	0.28
quercetin	MMP2	72 kDa type IV collagenase	Platycladi Cacumen	46.43	0.28
quercetin	MMP2	72 kDa type IV collagenase	Radix Bupleuri	46.43	0.28
luteolin	MMP2	72 kDa type IV collagenase	Plantaginis Herba	36.16	0.25
quercetin	MMP2	72 kDa type IV collagenase	Plantaginis Semen	46.43	0.28
ellagic acid	MMP2	72 kDa type IV collagenase	Radix Paeoniae Rubra	43.06	0.43
luteolin	MMP2	72 kDa type IV collagenase	Broussonetiae Fructus	36.16	0.25
beta-carotene	MMP2	72 kDa type IV collagenase	Broussonetiae Fructus	37.18	0.58
quercetin	MMP2	72 kDa type IV collagenase	Toosendan Fructus	46.43	0.28
quercetin	MMP2	72 kDa type IV collagenase	Cyathulae Radix	46.43	0.28
luteolin	MMP2	72 kDa type IV collagenase	Sedi Herba	36.16	0.25
quercetin	MMP2	72 kDa type IV collagenase	Sedi Herba	46.43	0.28
quercetin	MMP2	72 kDa type IV collagenase	Ailanthi Cortex	46.43	0.28
luteolin	MMP2	72 kDa type IV collagenase	Hydnocarpi Anthelminticae Semen	36.16	0.25
beta-carotene	MMP2	72 kDa type IV collagenase	Hydnocarpi Anthelminticae Semen	37.18	0.58
beta-carotene	MMP2	72 kDa type IV collagenase	Jujubae Fructus	37.18	0.58
quercetin	MMP2	72 kDa type IV collagenase	Jujubae Fructus	46.43	0.28
quercetin	MMP2	72 kDa type IV collagenase	Gleditsiae Fructus	46.43	0.28
luteolin	MMP2	72 kDa type IV collagenase	Radix Salviae	36.16	0.25
luteolin	MMP2	72 kDa type IV collagenase	Codonopsis Radix	36.16	0.25
luteolin	MMP2	72 kDa type IV collagenase	Junci Medulla	36.16	0.25
luteolin	MMP2	72 kDa type IV collagenase	Erigeron Breviscapus	36.16	0.25
quercetin	MMP2	72 kDa type IV collagenase	Erigeron Breviscapus	46.43	0.28
quercetin	MMP2	72 kDa type IV collagenase	Hyperici Japonici Herber	46.43	0.28
ellagic acid	MMP2	72 kDa type IV collagenase	Euphorbiae Humifusae Herba	43.06	0.43
quercetin	MMP2	72 kDa type IV collagenase	Euphorbiae Humifusae Herba	46.43	0.28
quercetin	MMP2	72 kDa type IV collagenase	Radix Sanguisorbae	46.43	0.28
quercetin	MMP2	72 kDa type IV collagenase	Caryophylliflos	46.43	0.28
beta-carotene	MMP2	72 kDa type IV collagenase	Benincasae Exocarpium	37.18	0.58
luteolin	MMP2	72 kDa type IV collagenase	Malvae Fructus	36.16	0.25
quercetin	MMP2	72 kDa type IV collagenase	Malvae Fructus	46.43	0.28
luteolin	MMP2	72 kDa type IV collagenase	Alpinia Katsumadai Hayat	36.16	0.25
quercetin	MMP2	72 kDa type IV collagenase	Alpinia Katsumadai Hayat	46.43	0.28
beta-carotene	MMP2	72 kDa type IV collagenase	Eucommiae Cortex	37.18	0.58
quercetin	MMP2	72 kDa type IV collagenase	Eucommiae Cortex	46.43	0.28
quercetin	MMP2	72 kDa type IV collagenase	Eucommiae Folium	46.43	0.28
quercetin	MMP2	72 kDa type IV collagenase	Centipedae Herba	46.43	0.28
quercetin	MMP2	72 kDa type IV collagenase	Catechu	46.43	0.28
quercetin	MMP2	72 kDa type IV collagenase	Potentillae Discoloris Herba	46.43	0.28
luteolin	MMP2	72 kDa type IV collagenase	Pteridis Multifidae Herba	36.16	0.25
quercetin	MMP2	72 kDa type IV collagenase	Pteridis Multifidae Herba	46.43	0.28
quercetin	MMP2	72 kDa type IV collagenase	Impatiens Balsamina	46.43	0.28
quercetin	MMP2	72 kDa type IV collagenase	Ailanthi Altissimae Fructus	46.43	0.28
luteolin	MMP2	72 kDa type IV collagenase	Spirodelae Herba	36.16	0.25
luteolin	MMP2	72 kDa type IV collagenase	Spirodelae Herba	36.16	0.25
beta-carotene	MMP2	72 kDa type IV collagenase	Spirodelae Herba	37.18	0.58
ellagic acid	MMP2	72 kDa type IV collagenase	Rubi Fructus	43.06	0.43
quercetin	MMP2	72 kDa type IV collagenase	Rubi Fructus	46.43	0.28
quercetin	MMP2	72 kDa type IV collagenase	licorice	46.43	0.28
quercetin	MMP2	72 kDa type IV collagenase	Alpiniae Officinarum Rhizome	46.43	0.28
quercetin	MMP2	72 kDa type IV collagenase	Puerariae Flos	46.43	0.28
quercetin	MMP2	72 kDa type IV collagenase	Uncariae Ramulus Cumuncis	46.43	0.28
quercetin	MMP2	72 kDa type IV collagenase	Folium Ilicis Cornutae	46.43	0.28
quercetin	MMP2	72 kDa type IV collagenase	Lycii Fructus	46.43	0.28
quercetin	MMP2	72 kDa type IV collagenase	Eriocauli Flos	46.43	0.28
luteolin	MMP2	72 kDa type IV collagenase	Drynariae Rhizoma	36.16	0.25
quercetin	MMP2	72 kDa type IV collagenase	Phellodendri Amurensis Cortex	46.43	0.28
luteolin	MMP2	72 kDa type IV collagenase	Herbahypericiperforati	36.16	0.25
quercetin	MMP2	72 kDa type IV collagenase	Herbahypericiperforati	46.43	0.28
quercetin	MMP2	72 kDa type IV collagenase	Pogostemon Cablin (Blanco) Benth.	46.43	0.28
ellagic acid	MMP2	72 kDa type IV collagenase	Choerospondiatis Fructus	43.06	0.43
quercetin	MMP2	72 kDa type IV collagenase	Choerospondiatis Fructus	46.43	0.28
quercetin	MMP2	72 kDa type IV collagenase	Euonymi Alati Ramulus	46.43	0.28
luteolin	MMP2	72 kDa type IV collagenase	Bidentis Bipinnatae Herba	36.16	0.25
quercetin	MMP2	72 kDa type IV collagenase	Bidentis Bipinnatae Herba	46.43	0.28
quercetin	MMP2	72 kDa type IV collagenase	Sargassum	46.43	0.28
ellagic acid	MMP2	72 kDa type IV collagenase	Chebulae Fructus	43.06	0.43
quercetin	MMP2	72 kDa type IV collagenase	Folium Nelumbinis	46.43	0.28
ellagic acid	MMP2	72 kDa type IV collagenase	Juglandis Semen	43.06	0.43
luteolin	MMP2	72 kDa type IV collagenase	Carthami Flos	36.16	0.25
beta-carotene	MMP2	72 kDa type IV collagenase	Carthami Flos	37.18	0.58
quercetin	MMP2	72 kDa type IV collagenase	Carthami Flos	46.43	0.28
quercetin	MMP2	72 kDa type IV collagenase	Hedysari Radix	46.43	0.28
luteolin	MMP2	72 kDa type IV collagenase	Trigonellae Semen	36.16	0.25
quercetin	MMP2	72 kDa type IV collagenase	Trigonellae Semen	46.43	0.28
quercetin	MMP2	72 kDa type IV collagenase	Saxifraga Stolonifera	46.43	0.28
luteolin	MMP2	72 kDa type IV collagenase	Polygoni Cuspidati Rhizoma Et Radix	36.16	0.25
quercetin	MMP2	72 kDa type IV collagenase	Polygoni Cuspidati Rhizoma Et Radix	46.43	0.28
quercetin	MMP2	72 kDa type IV collagenase	Zanthoxyli Pericarpium	46.43	0.28
luteolin	MMP2	72 kDa type IV collagenase	Peanut Skin	36.16	0.25
quercetin	MMP2	72 kDa type IV collagenase	Sophora Japonica L.	46.43	0.28
quercetin	MMP2	72 kDa type IV collagenase	Fructussophorae	46.43	0.28
matrine	MMP2	72 kDa type IV collagenase	Fructussophorae	63.77	0.25
rutaecarpine	MMP2	72 kDa type IV collagenase	Phellodendri Chinrnsis Cortex	40.3	0.6
quercetin	MMP2	72 kDa type IV collagenase	Phellodendri Chinrnsis Cortex	46.43	0.28
quercetin	MMP2	72 kDa type IV collagenase	Coptidis Rhizoma	46.43	0.28
quercetin	MMP2	72 kDa type IV collagenase	Hedysarum Multijugum Maxim.	46.43	0.28
quercetin	MMP2	72 kDa type IV collagenase	Dioscoreaebulbiferae	46.43	0.28
luteolin	MMP2	72 kDa type IV collagenase	Cannabis Sativa L.	36.16	0.25
luteolin	MMP2	72 kDa type IV collagenase	Celosia Cristata L.	36.16	0.25
quercetin	MMP2	72 kDa type IV collagenase	Paederiae Scandentis Herba	46.43	0.28
luteolin	MMP2	72 kDa type IV collagenase	Spatholobus Suberectus Dunn	36.16	0.25
quercetin	MMP2	72 kDa type IV collagenase	Centella Asiatica (L.) Urban[Hydro-Cotyle Asiatica L.]	46.43	0.28
quercetin	MMP2	72 kDa type IV collagenase	Impatientis Semen	46.43	0.28
quercetin	MMP2	72 kDa type IV collagenase	Gynostemmae Pentaphylli Herba	46.43	0.28
luteolin	MMP2	72 kDa type IV collagenase	Inulae Herba	36.16	0.25
quercetin	MMP2	72 kDa type IV collagenase	Inulae Herba	46.43	0.28
quercetin	MMP2	72 kDa type IV collagenase	Trollius Chinensis	46.43	0.28
quercetin	MMP2	72 kDa type IV collagenase	Lysimachiae Herba	46.43	0.28
luteolin	MMP2	72 kDa type IV collagenase	Rhizoma Fagopyri Cymosi	36.16	0.25
quercetin	MMP2	72 kDa type IV collagenase	Rhizoma Fagopyri Cymosi	46.43	0.28
luteolin	MMP2	72 kDa type IV collagenase	Lonicerae Japonicae Flos	36.16	0.25
beta-carotene	MMP2	72 kDa type IV collagenase	Lonicerae Japonicae Flos	37.18	0.58
quercetin	MMP2	72 kDa type IV collagenase	Lonicerae Japonicae Flos	46.43	0.28
quercetin	MMP2	72 kDa type IV collagenase	Rosae Laevigatae Fructus	46.43	0.28
quercetin	MMP2	72 kDa type IV collagenase	Calendula Officinalis	46.43	0.28
luteolin	MMP2	72 kDa type IV collagenase	Calyx Seu Fructus Physalis	36.16	0.25
luteolin	MMP2	72 kDa type IV collagenase	Schizonepetae Herba	36.16	0.25
quercetin	MMP2	72 kDa type IV collagenase	Schizonepetae Herba	46.43	0.28
luteolin	MMP2	72 kDa type IV collagenase	Schizonepetae Spica	36.16	0.25
luteolin	MMP2	72 kDa type IV collagenase	Platycodon Grandiforus	36.16	0.25
luteolin	MMP2	72 kDa type IV collagenase	Chrysanthemi Flos	36.16	0.25
quercetin	MMP2	72 kDa type IV collagenase	Chrysanthemi Flos	46.43	0.28
luteolin	MMP2	72 kDa type IV collagenase	Cichorii Radix	36.16	0.25
luteolin	MMP2	72 kDa type IV collagenase	Sophorae Flavescentis Radix	36.16	0.25
quercetin	MMP2	72 kDa type IV collagenase	Sophorae Flavescentis Radix	46.43	0.28
matrine	MMP2	72 kDa type IV collagenase	Sophorae Flavescentis Radix	63.77	0.25
quercetin	MMP2	72 kDa type IV collagenase	Ilicis Cornutae Folium Immayuri	46.43	0.28
quercetin	MMP2	72 kDa type IV collagenase	Farfarae Flos	46.43	0.28
beta-carotene	MMP2	72 kDa type IV collagenase	Capsici Fructus	37.18	0.58
luteolin	MMP2	72 kDa type IV collagenase	Geranium Wilfordii Maxim.	36.16	0.25
ellagic acid	MMP2	72 kDa type IV collagenase	Geranium Wilfordii Maxim.	43.06	0.43
quercetin	MMP2	72 kDa type IV collagenase	Geranium Wilfordii Maxim.	46.43	0.28
quercetin	MMP2	72 kDa type IV collagenase	Litchi Semen	46.43	0.28
luteolin	MMP2	72 kDa type IV collagenase	Glechomae Herba	36.16	0.25
quercetin	MMP2	72 kDa type IV collagenase	Glechomae Herba	46.43	0.28
luteolin	MMP2	72 kDa type IV collagenase	Forsythiae Fructus	36.16	0.25
quercetin	MMP2	72 kDa type IV collagenase	Forsythiae Fructus	46.43	0.28
quercetin	MMP2	72 kDa type IV collagenase	Receptaculum Nelumbinis	46.43	0.28
luteolin	MMP2	72 kDa type IV collagenase	Nelumbinis Stamen	36.16	0.25
quercetin	MMP2	72 kDa type IV collagenase	Nelumbinis Stamen	46.43	0.28
luteolin	MMP2	72 kDa type IV collagenase	Nelumbinis Plumula	36.16	0.25
quercetin	MMP2	72 kDa type IV collagenase	Nelumbinis Plumula	46.43	0.28
beta-carotene	MMP2	72 kDa type IV collagenase	Solanum Nigrum Linn.	37.18	0.58
quercetin	MMP2	72 kDa type IV collagenase	Solanum Nigrum Linn.	46.43	0.28
beta-carotene	MMP2	72 kDa type IV collagenase	Aloe	37.18	0.58
quercetin	MMP2	72 kDa type IV collagenase	Aloe	46.43	0.28
quercetin	MMP2	72 kDa type IV collagenase	Herba Pyrolae	46.43	0.28
luteolin	MMP2	72 kDa type IV collagenase	Apocyniveneti Folium	36.16	0.25
luteolin	MMP2	72 kDa type IV collagenase	Trachelospermumjasminoides	36.16	0.25
beta-carotene	MMP2	72 kDa type IV collagenase	Vigna Radiata	37.18	0.58
luteolin	MMP2	72 kDa type IV collagenase	Humulus Scandens (Lour.) Merr.	36.16	0.25
luteolin	MMP2	72 kDa type IV collagenase	Ephedra Herba	36.16	0.25
quercetin	MMP2	72 kDa type IV collagenase	Ephedra Herba	46.43	0.28
quercetin	MMP2	72 kDa type IV collagenase	Ephedrae Radix Et Rhizoma	46.43	0.28
luteolin	MMP2	72 kDa type IV collagenase	Verbenae Herb	36.16	0.25
beta-carotene	MMP2	72 kDa type IV collagenase	Verbenae Herb	37.18	0.58
quercetin	MMP2	72 kDa type IV collagenase	Verbenae Herb	46.43	0.28
luteolin	MMP2	72 kDa type IV collagenase	Portulacae Herba	36.16	0.25
beta-carotene	MMP2	72 kDa type IV collagenase	Portulacae Herba	37.18	0.58
quercetin	MMP2	72 kDa type IV collagenase	Portulacae Herba	46.43	0.28
luteolin	MMP2	72 kDa type IV collagenase	Hordei Fructus Germinatus	36.16	0.25
quercetin	MMP2	72 kDa type IV collagenase	Rhododendri Daurici Folium	46.43	0.28
luteolin	MMP2	72 kDa type IV collagenase	Viticis Fructus	36.16	0.25
quercetin	MMP2	72 kDa type IV collagenase	Viticis Fructus	46.43	0.28
quercetin	MMP2	72 kDa type IV collagenase	Lunulatae Herba	46.43	0.28
ellagic acid	MMP2	72 kDa type IV collagenase	Myrrha	43.06	0.43
quercetin	MMP2	72 kDa type IV collagenase	Myrrha	46.43	0.28
beta-carotene	MMP2	72 kDa type IV collagenase	Rose Rugosae Flos	37.18	0.58
quercetin	MMP2	72 kDa type IV collagenase	Rose Rugosae Flos	46.43	0.28
quercetin	MMP2	72 kDa type IV collagenase	Actinidia Chinensis Planch	46.43	0.28
luteolin	MMP2	72 kDa type IV collagenase	Buddlejae Flos	36.16	0.25
luteolin	MMP2	72 kDa type IV collagenase	Ecliptae Herba	36.16	0.25
quercetin	MMP2	72 kDa type IV collagenase	Ecliptae Herba	46.43	0.28
quercetin	MMP2	72 kDa type IV collagenase	Cortex Moutan	46.43	0.28
quercetin	MMP2	72 kDa type IV collagenase	Chaenomeles Sinensis (Thouin) Koehne	46.43	0.28
ellagic acid	MMP2	72 kDa type IV collagenase	Oroxyli Semen	43.06	0.43
quercetin	MMP2	72 kDa type IV collagenase	Oroxyli Semen	46.43	0.28
luteolin	MMP2	72 kDa type IV collagenase	Gossampiniflos	36.16	0.25
quercetin	MMP2	72 kDa type IV collagenase	Gossampiniflos	46.43	0.28
luteolin	MMP2	72 kDa type IV collagenase	Equiseti Hiemalis Herba	36.16	0.25
quercetin	MMP2	72 kDa type IV collagenase	Equiseti Hiemalis Herba	46.43	0.28
quercetin	MMP2	72 kDa type IV collagenase	Et Radix Patriniae Rhizoma	46.43	0.28
luteolin	MMP2	72 kDa type IV collagenase	Fructus Carotae	36.16	0.25
quercetin	MMP2	72 kDa type IV collagenase	Celastri Orbiculati Fructus	46.43	0.28
quercetin	MMP2	72 kDa type IV collagenase	Rhododendronmolle	46.43	0.28
beta-carotene	MMP2	72 kDa type IV collagenase	Fructus Arctii	37.18	0.58
quercetin	MMP2	72 kDa type IV collagenase	Achyranthis Bidentatae Radix	46.43	0.28
luteolin	MMP2	72 kDa type IV collagenase	Fructus Ligustri Lucidi	36.16	0.25
quercetin	MMP2	72 kDa type IV collagenase	Fructus Ligustri Lucidi	46.43	0.28
luteolin	MMP2	72 kDa type IV collagenase	Eupatorium Fortunei Turcz	36.16	0.25
ellagic acid	MMP2	72 kDa type IV collagenase	Eriobotryae Folium	43.06	0.43
quercetin	MMP2	72 kDa type IV collagenase	Eriobotryae Folium	46.43	0.28
(-)-epigallocatechin-3-gallate	MMP2	72 kDa type IV collagenase	Eriobotryae Folium	55.09	0.77
quercetin	MMP2	72 kDa type IV collagenase	Pollen Typhae	46.43	0.28
beta-carotene	MMP2	72 kDa type IV collagenase	Capsellae Herba	37.18	0.58
quercetin	MMP2	72 kDa type IV collagenase	Peucedani Radix	46.43	0.28
beta-carotene	MMP2	72 kDa type IV collagenase	Euryales Semen	37.18	0.58
ellagic acid	MMP2	72 kDa type IV collagenase	Canarii Fructus	43.06	0.43
quercetin	MMP2	72 kDa type IV collagenase	Canarii Fructus	46.43	0.28
luteolin	MMP2	72 kDa type IV collagenase	Artemisia Annua L.	36.16	0.25
quercetin	MMP2	72 kDa type IV collagenase	Artemisia Annua L.	46.43	0.28
ellagic acid	MMP2	72 kDa type IV collagenase	Bistortae Rhizoma	43.06	0.43
quercetin	MMP2	72 kDa type IV collagenase	Bistortae Rhizoma	46.43	0.28
quercetin	MMP2	72 kDa type IV collagenase	Ginseng Folium	46.43	0.28
quercetin	MMP2	72 kDa type IV collagenase	Cistanches Herba	46.43	0.28
quercetin	MMP2	72 kDa type IV collagenase	Prinsepiae Nux	46.43	0.28
quercetin	MMP2	72 kDa type IV collagenase	Saururi Herba	46.43	0.28
quercetin	MMP2	72 kDa type IV collagenase	Panax Notoginseng (Burk.) F. H. Chen Ex C. Chow	46.43	0.28
quercetin	MMP2	72 kDa type IV collagenase	Mori Cortex	46.43	0.28
quercetin	MMP2	72 kDa type IV collagenase	Herba Taxilli	46.43	0.28
beta-carotene	MMP2	72 kDa type IV collagenase	Mori Fructus	37.18	0.58
quercetin	MMP2	72 kDa type IV collagenase	Mori Fructus	46.43	0.28
beta-carotene	MMP2	72 kDa type IV collagenase	Mori Follum	37.18	0.58
quercetin	MMP2	72 kDa type IV collagenase	Mori Follum	46.43	0.28
beta-carotene	MMP2	72 kDa type IV collagenase	Hippophae Fructus	37.18	0.58
quercetin	MMP2	72 kDa type IV collagenase	Hippophae Fructus	46.43	0.28
quercetin	MMP2	72 kDa type IV collagenase	Astragali Cpmplanatisemen	46.43	0.28
quercetin	MMP2	72 kDa type IV collagenase	Sophorae Tonkinensis Radix Et Rhizome	46.43	0.28
matrine	MMP2	72 kDa type IV collagenase	Sophorae Tonkinensis Radix Et Rhizome	63.77	0.25
quercetin	MMP2	72 kDa type IV collagenase	Crataegi Folium	46.43	0.28
luteolin	MMP2	72 kDa type IV collagenase	Belamcandae Rhizome	36.16	0.25
quercetin	MMP2	72 kDa type IV collagenase	Salviae Chinensis Herba	46.43	0.28
luteolin	MMP2	72 kDa type IV collagenase	Granati Pericarpium	36.16	0.25
ellagic acid	MMP2	72 kDa type IV collagenase	Granati Pericarpium	43.06	0.43
quercetin	MMP2	72 kDa type IV collagenase	Granati Pericarpium	46.43	0.28
quercetin	MMP2	72 kDa type IV collagenase	Pyrrosiae Folium	46.43	0.28
ellagic acid	MMP2	72 kDa type IV collagenase	Quisqualis Indica	43.06	0.43
quercetin	MMP2	72 kDa type IV collagenase	Kaki Calyx	46.43	0.28
luteolin	MMP2	72 kDa type IV collagenase	Gnaphalii Affinis Herba	36.16	0.25
quercetin	MMP2	72 kDa type IV collagenase	Gnaphalii Affinis Herba	46.43	0.28
quercetin	MMP2	72 kDa type IV collagenase	Silybum Marianum	46.43	0.28
quercetin	MMP2	72 kDa type IV collagenase	Polygoni Orientalis Fructus	46.43	0.28
quercetin	MMP2	72 kDa type IV collagenase	Ilicis Purpureae Folium	46.43	0.28
beta-carotene	MMP2	72 kDa type IV collagenase	Semen Pini Koraiensis	37.18	0.58
quercetin	MMP2	72 kDa type IV collagenase	Semen Aesculi	46.43	0.28
luteolin	MMP2	72 kDa type IV collagenase	Pseudostellariae Radix	36.16	0.25
luteolin	MMP2	72 kDa type IV collagenase	Santalum Album L．	36.16	0.25
quercetin	MMP2	72 kDa type IV collagenase	Asparagi Radix	46.43	0.28
luteolin	MMP2	72 kDa type IV collagenase	Saussureae Involucratae Herba	36.16	0.25
quercetin	MMP2	72 kDa type IV collagenase	Saussureae Involucratae Herba	46.43	0.28
quercetin	MMP2	72 kDa type IV collagenase	Herba Clematidis Aethusaefoliae	46.43	0.28
quercetin	MMP2	72 kDa type IV collagenase	Lepidii Semen Descurainiae Semen	46.43	0.28
quercetin	MMP2	72 kDa type IV collagenase	Smilacis Glabrae Rhixoma	46.43	0.28
quercetin	MMP2	72 kDa type IV collagenase	Cuscutae Semen	46.43	0.28
matrine	MMP2	72 kDa type IV collagenase	Cuscutae Semen	63.77	0.25
quercetin	MMP2	72 kDa type IV collagenase	Cotyledon Fimbriata Turcz.	46.43	0.28
quercetin	MMP2	72 kDa type IV collagenase	Vaccariae Semen	46.43	0.28
ellagic acid	MMP2	72 kDa type IV collagenase	Potentillae Chinensis Herba	43.06	0.43
quercetin	MMP2	72 kDa type IV collagenase	Potentillae Chinensis Herba	46.43	0.28
luteolin	MMP2	72 kDa type IV collagenase	Cayratiae Japonicae Herba	36.16	0.25
quercetin	MMP2	72 kDa type IV collagenase	Mume Fructus	46.43	0.28
quercetin	MMP2	72 kDa type IV collagenase	Linderae Radix	46.43	0.28
quercetin	MMP2	72 kDa type IV collagenase	Sapindi Mukorossiperic Arpium	46.43	0.28
rutaecarpine	MMP2	72 kDa type IV collagenase	Evodiae Fructus	40.3	0.6
quercetin	MMP2	72 kDa type IV collagenase	Evodiae Fructus	46.43	0.28
quercetin	MMP2	72 kDa type IV collagenase	Tamaricis Cacumen	46.43	0.28
quercetin	MMP2	72 kDa type IV collagenase	Croci Stigma	46.43	0.28
luteolin	MMP2	72 kDa type IV collagenase	Prunellae Spica	36.16	0.25
quercetin	MMP2	72 kDa type IV collagenase	Prunellae Spica	46.43	0.28
luteolin	MMP2	72 kDa type IV collagenase	Agrimonia Eupatoria	36.16	0.25
ellagic acid	MMP2	72 kDa type IV collagenase	Agrimonia Eupatoria	43.06	0.43
quercetin	MMP2	72 kDa type IV collagenase	Agrimonia Eupatoria	46.43	0.28
luteolin	MMP2	72 kDa type IV collagenase	Veronicae Peregrinae Herba	36.16	0.25
luteolin	MMP2	72 kDa type IV collagenase	Abrus Precatorius L.	36.16	0.25
luteolin	MMP2	72 kDa type IV collagenase	Cyperi Rhizoma	36.16	0.25
quercetin	MMP2	72 kDa type IV collagenase	Cyperi Rhizoma	46.43	0.28
luteolin	MMP2	72 kDa type IV collagenase	Cymbopon Citratus(D C.) Stapf	36.16	0.25
luteolin	MMP2	72 kDa type IV collagenase	Moslae Herba	36.16	0.25
quercetin	MMP2	72 kDa type IV collagenase	Moslae Herba	46.43	0.28
beta-carotene	MMP2	72 kDa type IV collagenase	Citri Fructus	37.18	0.58
quercetin	MMP2	72 kDa type IV collagenase	Herba Cirsii	46.43	0.28
quercetin	MMP2	72 kDa type IV collagenase	Stachyurimedulla Helwingiaemedulla	46.43	0.28
quercetin	MMP2	72 kDa type IV collagenase	Allium Azureum Ledeb.	46.43	0.28
luteolin	MMP2	72 kDa type IV collagenase	Inulae Flos	36.16	0.25
quercetin	MMP2	72 kDa type IV collagenase	Inulae Flos	46.43	0.28
luteolin	MMP2	72 kDa type IV collagenase	Bruceae Fructus	36.16	0.25
luteolin	MMP2	72 kDa type IV collagenase	Commelinae Herba	36.16	0.25
quercetin	MMP2	72 kDa type IV collagenase	Corydalis Rhizoma	46.43	0.28
quercetin	MMP2	72 kDa type IV collagenase	Daturae Flos	46.43	0.28
luteolin	MMP2	72 kDa type IV collagenase	Chrysanthemi Indici Flos	36.16	0.25
quercetin	MMP2	72 kDa type IV collagenase	Chrysanthemi Indici Flos	46.43	0.28
quercetin	MMP2	72 kDa type IV collagenase	Solidaginis Herba	46.43	0.28
quercetin	MMP2	72 kDa type IV collagenase	Leonuri Herba	46.43	0.28
quercetin	MMP2	72 kDa type IV collagenase	Artemisiae Scopariae Herba	46.43	0.28
luteolin	MMP2	72 kDa type IV collagenase	Ginkgo Folium	36.16	0.25
quercetin	MMP2	72 kDa type IV collagenase	Ginkgo Folium	46.43	0.28
luteolin	MMP2	72 kDa type IV collagenase	Epimrdii Herba	36.16	0.25
quercetin	MMP2	72 kDa type IV collagenase	Epimrdii Herba	46.43	0.28
luteolin	MMP2	72 kDa type IV collagenase	Phyllanthi Fructus	36.16	0.25
ellagic acid	MMP2	72 kDa type IV collagenase	Phyllanthi Fructus	43.06	0.43
quercetin	MMP2	72 kDa type IV collagenase	Phyllanthi Fructus	46.43	0.28
(-)-epigallocatechin-3-gallate	MMP2	72 kDa type IV collagenase	Phyllanthi Fructus	55.09	0.77
quercetin	MMP2	72 kDa type IV collagenase	Houttuyniae Herba	46.43	0.28
luteolin	MMP2	72 kDa type IV collagenase	Echinopsis Radix	36.16	0.25
quercetin	MMP2	72 kDa type IV collagenase	Echinopsis Radix	46.43	0.28
luteolin	MMP2	72 kDa type IV collagenase	Maydis Seigma	36.16	0.25
quercetin	MMP2	72 kDa type IV collagenase	Semen Pruni	46.43	0.28
luteolin	MMP2	72 kDa type IV collagenase	Flos Genkwa	36.16	0.25
quercetin	MMP2	72 kDa type IV collagenase	Flos Genkwa	46.43	0.28
luteolin	MMP2	72 kDa type IV collagenase	Coriandri Sativi Herba	36.16	0.25
beta-carotene	MMP2	72 kDa type IV collagenase	Coriandri Sativi Herba	37.18	0.58
quercetin	MMP2	72 kDa type IV collagenase	Coriandri Sativi Herba	46.43	0.28
quercetin	MMP2	72 kDa type IV collagenase	Mori Cortex	46.43	0.28
quercetin	MMP2	72 kDa type IV collagenase	Gleditsiae Spina	46.43	0.28
luteolin	MMP2	72 kDa type IV collagenase	Euphorbiae Helioscopiae Herba	36.16	0.25
quercetin	MMP2	72 kDa type IV collagenase	Euphorbiae Helioscopiae Herba	46.43	0.28
quercetin	MMP2	72 kDa type IV collagenase	Gardeniae Fructus	46.43	0.28
quercetin	MMP2	72 kDa type IV collagenase	Hoveniae Dulcis Semen	46.43	0.28
luteolin	MMP2	72 kDa type IV collagenase	Aurantii Fructus Immaturus	36.16	0.25
quercetin	MMP2	72 kDa type IV collagenase	Herba Sarcandrae	46.43	0.28
quercetin	MMP2	72 kDa type IV collagenase	Boehmeriae Rhizoma Et Radix	46.43	0.28
luteolin	MMP2	72 kDa type IV collagenase	Perilla Frutescens	36.16	0.25
beta-carotene	MMP2	72 kDa type IV collagenase	Perilla Frutescens	37.18	0.58
luteolin	MMP2	72 kDa type IV collagenase	Perillae Fructus	36.16	0.25
beta-carotene	MMP2	72 kDa type IV collagenase	Perillae Fructus	37.18	0.58
luteolin	MMP2	72 kDa type IV collagenase	Asteris Radix Et Rhizoma	36.16	0.25
quercetin	MMP2	72 kDa type IV collagenase	Asteris Radix Et Rhizoma	46.43	0.28
(-)-epigallocatechin-3-gallate	MMP7	Matrilysin	Ginkgo Semen	55.09	0.77
(-)-epigallocatechin-3-gallate	MMP7	Matrilysin	Eriobotryae Folium	55.09	0.77
(-)-epigallocatechin-3-gallate	MMP7	Matrilysin	Phyllanthi Fructus	55.09	0.77
fisetin	MMP7	Matrilysin	Gleditsiae Spina	52.6	0.24
quercetin	MMP9	Matrix metalloproteinase-9	Ardisiae Japonicae Herba	46.43	0.28
quercetin	MMP9	Matrix metalloproteinase-9	Folium Artemisiae Argyi	46.43	0.28
luteolin	MMP9	Matrix metalloproteinase-9	Anisi Stellati Fructus	36.16	0.25
quercetin	MMP9	Matrix metalloproteinase-9	Anisi Stellati Fructus	46.43	0.28
deoxypodophyllotoxin	MMP9	Matrix metalloproteinase-9	Dysosmae Verspiellis Rhixoma Et Radix	37.75	0.83
quercetin	MMP9	Matrix metalloproteinase-9	Dysosmae Verspiellis Rhixoma Et Radix	46.43	0.28
quercetin	MMP9	Matrix metalloproteinase-9	Ginkgo Semen	46.43	0.28
(-)-epigallocatechin-3-gallate	MMP9	Matrix metalloproteinase-9	Ginkgo Semen	55.09	0.77
quercetin	MMP9	Matrix metalloproteinase-9	Hedyotis Diffusae Herba	46.43	0.28
quercetin	MMP9	Matrix metalloproteinase-9	Ampelopsis Japonica	46.43	0.28
luteolin	MMP9	Matrix metalloproteinase-9	Ajugae Decumbentis Herba	36.16	0.25
luteolin	MMP9	Matrix metalloproteinase-9	Dictamni Cortex	36.16	0.25
quercetin	MMP9	Matrix metalloproteinase-9	Dictamni Cortex	46.43	0.28
luteolin	MMP9	Matrix metalloproteinase-9	Herba Patriniae	36.16	0.25
quercetin	MMP9	Matrix metalloproteinase-9	Herba Patriniae	46.43	0.28
luteolin	MMP9	Matrix metalloproteinase-9	Lobeliae Chinensis Herba	36.16	0.25
quercetin	MMP9	Matrix metalloproteinase-9	Lobeliae Chinensis Herba	46.43	0.28
baicalein	MMP9	Matrix metalloproteinase-9	Arum Ternatum Thunb.	33.52	0.21
baicalein	MMP9	Matrix metalloproteinase-9	Scutellariae Barbatae Herba	33.52	0.21
luteolin	MMP9	Matrix metalloproteinase-9	Scutellariae Barbatae Herba	36.16	0.25
quercetin	MMP9	Matrix metalloproteinase-9	Scutellariae Barbatae Herba	46.43	0.28
luteolin	MMP9	Matrix metalloproteinase-9	Menthae Herba	36.16	0.25
luteolin	MMP9	Matrix metalloproteinase-9	Siphonostegiae Herba	36.16	0.25
quercetin	MMP9	Matrix metalloproteinase-9	Glehniae Radix	46.43	0.28
quercetin	MMP9	Matrix metalloproteinase-9	Litseae Fructus	46.43	0.28
luteolin	MMP9	Matrix metalloproteinase-9	Polygoni Avicularis Herba	36.16	0.25
quercetin	MMP9	Matrix metalloproteinase-9	Polygoni Avicularis Herba	46.43	0.28
luteolin	MMP9	Matrix metalloproteinase-9	Dolichos Lablab L	36.16	0.25
quercetin	MMP9	Matrix metalloproteinase-9	Microctis Folium	46.43	0.28
quercetin	MMP9	Matrix metalloproteinase-9	Amomum Tsao-Ko Crevostet	46.43	0.28
quercetin	MMP9	Matrix metalloproteinase-9	Platycladi Cacumen	46.43	0.28
quercetin	MMP9	Matrix metalloproteinase-9	Radix Bupleuri	46.43	0.28
baicalein	MMP9	Matrix metalloproteinase-9	Plantaginis Herba	33.52	0.21
luteolin	MMP9	Matrix metalloproteinase-9	Plantaginis Herba	36.16	0.25
quercetin	MMP9	Matrix metalloproteinase-9	Plantaginis Semen	46.43	0.28
nobiletin	MMP9	Matrix metalloproteinase-9	Citrus Reticulata	61.67	0.52
baicalein	MMP9	Matrix metalloproteinase-9	Radix Paeoniae Rubra	33.52	0.21
ellagic acid	MMP9	Matrix metalloproteinase-9	Radix Paeoniae Rubra	43.06	0.43
luteolin	MMP9	Matrix metalloproteinase-9	Broussonetiae Fructus	36.16	0.25
quercetin	MMP9	Matrix metalloproteinase-9	Toosendan Fructus	46.43	0.28
quercetin	MMP9	Matrix metalloproteinase-9	Cyathulae Radix	46.43	0.28
irisolidone	MMP9	Matrix metalloproteinase-9	Iridis Tectori Rhizoma	37.78	0.3
luteolin	MMP9	Matrix metalloproteinase-9	Sedi Herba	36.16	0.25
quercetin	MMP9	Matrix metalloproteinase-9	Sedi Herba	46.43	0.28
quercetin	MMP9	Matrix metalloproteinase-9	Ailanthi Cortex	46.43	0.28
luteolin	MMP9	Matrix metalloproteinase-9	Hydnocarpi Anthelminticae Semen	36.16	0.25
quercetin	MMP9	Matrix metalloproteinase-9	Jujubae Fructus	46.43	0.28
quercetin	MMP9	Matrix metalloproteinase-9	Gleditsiae Fructus	46.43	0.28
luteolin	MMP9	Matrix metalloproteinase-9	Radix Salviae	36.16	0.25
tanshinone iia	MMP9	Matrix metalloproteinase-9	Radix Salviae	49.89	0.4
luteolin	MMP9	Matrix metalloproteinase-9	Codonopsis Radix	36.16	0.25
luteolin	MMP9	Matrix metalloproteinase-9	Junci Medulla	36.16	0.25
baicalein	MMP9	Matrix metalloproteinase-9	Erigeron Breviscapus	33.52	0.21
luteolin	MMP9	Matrix metalloproteinase-9	Erigeron Breviscapus	36.16	0.25
quercetin	MMP9	Matrix metalloproteinase-9	Erigeron Breviscapus	46.43	0.28
quercetin	MMP9	Matrix metalloproteinase-9	Hyperici Japonici Herber	46.43	0.28
ellagic acid	MMP9	Matrix metalloproteinase-9	Euphorbiae Humifusae Herba	43.06	0.43
quercetin	MMP9	Matrix metalloproteinase-9	Euphorbiae Humifusae Herba	46.43	0.28
quercetin	MMP9	Matrix metalloproteinase-9	Radix Sanguisorbae	46.43	0.28
quercetin	MMP9	Matrix metalloproteinase-9	Caryophylliflos	46.43	0.28
luteolin	MMP9	Matrix metalloproteinase-9	Malvae Fructus	36.16	0.25
quercetin	MMP9	Matrix metalloproteinase-9	Malvae Fructus	46.43	0.28
luteolin	MMP9	Matrix metalloproteinase-9	Alpinia Katsumadai Hayat	36.16	0.25
quercetin	MMP9	Matrix metalloproteinase-9	Alpinia Katsumadai Hayat	46.43	0.28
quercetin	MMP9	Matrix metalloproteinase-9	Eucommiae Cortex	46.43	0.28
quercetin	MMP9	Matrix metalloproteinase-9	Eucommiae Folium	46.43	0.28
quercetin	MMP9	Matrix metalloproteinase-9	Centipedae Herba	46.43	0.28
nobiletin	MMP9	Matrix metalloproteinase-9	Centipedae Herba	61.67	0.52
quercetin	MMP9	Matrix metalloproteinase-9	Catechu	46.43	0.28
quercetin	MMP9	Matrix metalloproteinase-9	Potentillae Discoloris Herba	46.43	0.28
luteolin	MMP9	Matrix metalloproteinase-9	Pteridis Multifidae Herba	36.16	0.25
quercetin	MMP9	Matrix metalloproteinase-9	Pteridis Multifidae Herba	46.43	0.28
quercetin	MMP9	Matrix metalloproteinase-9	Impatiens Balsamina	46.43	0.28
quercetin	MMP9	Matrix metalloproteinase-9	Ailanthi Altissimae Fructus	46.43	0.28
luteolin	MMP9	Matrix metalloproteinase-9	Spirodelae Herba	36.16	0.25
luteolin	MMP9	Matrix metalloproteinase-9	Spirodelae Herba	36.16	0.25
ellagic acid	MMP9	Matrix metalloproteinase-9	Rubi Fructus	43.06	0.43
quercetin	MMP9	Matrix metalloproteinase-9	Rubi Fructus	46.43	0.28
quercetin	MMP9	Matrix metalloproteinase-9	licorice	46.43	0.28
quercetin	MMP9	Matrix metalloproteinase-9	Alpiniae Officinarum Rhizome	46.43	0.28
irisolidone	MMP9	Matrix metalloproteinase-9	Puerariae Flos	37.78	0.3
quercetin	MMP9	Matrix metalloproteinase-9	Puerariae Flos	46.43	0.28
quercetin	MMP9	Matrix metalloproteinase-9	Uncariae Ramulus Cumuncis	46.43	0.28
quercetin	MMP9	Matrix metalloproteinase-9	Folium Ilicis Cornutae	46.43	0.28
quercetin	MMP9	Matrix metalloproteinase-9	Lycii Fructus	46.43	0.28
quercetin	MMP9	Matrix metalloproteinase-9	Eriocauli Flos	46.43	0.28
luteolin	MMP9	Matrix metalloproteinase-9	Drynariae Rhizoma	36.16	0.25
baicalein	MMP9	Matrix metalloproteinase-9	Phellodendri Amurensis Cortex	33.52	0.21
quercetin	MMP9	Matrix metalloproteinase-9	Phellodendri Amurensis Cortex	46.43	0.28
luteolin	MMP9	Matrix metalloproteinase-9	Herbahypericiperforati	36.16	0.25
quercetin	MMP9	Matrix metalloproteinase-9	Herbahypericiperforati	46.43	0.28
irisolidone	MMP9	Matrix metalloproteinase-9	Pogostemon Cablin (Blanco) Benth.	37.78	0.3
quercetin	MMP9	Matrix metalloproteinase-9	Pogostemon Cablin (Blanco) Benth.	46.43	0.28
ellagic acid	MMP9	Matrix metalloproteinase-9	Choerospondiatis Fructus	43.06	0.43
quercetin	MMP9	Matrix metalloproteinase-9	Choerospondiatis Fructus	46.43	0.28
quercetin	MMP9	Matrix metalloproteinase-9	Euonymi Alati Ramulus	46.43	0.28
luteolin	MMP9	Matrix metalloproteinase-9	Bidentis Bipinnatae Herba	36.16	0.25
quercetin	MMP9	Matrix metalloproteinase-9	Bidentis Bipinnatae Herba	46.43	0.28
quercetin	MMP9	Matrix metalloproteinase-9	Sargassum	46.43	0.28
ellagic acid	MMP9	Matrix metalloproteinase-9	Chebulae Fructus	43.06	0.43
quercetin	MMP9	Matrix metalloproteinase-9	Folium Nelumbinis	46.43	0.28
ellagic acid	MMP9	Matrix metalloproteinase-9	Juglandis Semen	43.06	0.43
baicalein	MMP9	Matrix metalloproteinase-9	Carthami Flos	33.52	0.21
luteolin	MMP9	Matrix metalloproteinase-9	Carthami Flos	36.16	0.25
quercetin	MMP9	Matrix metalloproteinase-9	Carthami Flos	46.43	0.28
quercetin	MMP9	Matrix metalloproteinase-9	Hedysari Radix	46.43	0.28
luteolin	MMP9	Matrix metalloproteinase-9	Trigonellae Semen	36.16	0.25
quercetin	MMP9	Matrix metalloproteinase-9	Trigonellae Semen	46.43	0.28
quercetin	MMP9	Matrix metalloproteinase-9	Saxifraga Stolonifera	46.43	0.28
luteolin	MMP9	Matrix metalloproteinase-9	Polygoni Cuspidati Rhizoma Et Radix	36.16	0.25
quercetin	MMP9	Matrix metalloproteinase-9	Polygoni Cuspidati Rhizoma Et Radix	46.43	0.28
quercetin	MMP9	Matrix metalloproteinase-9	Zanthoxyli Pericarpium	46.43	0.28
luteolin	MMP9	Matrix metalloproteinase-9	Peanut Skin	36.16	0.25
nobiletin	MMP9	Matrix metalloproteinase-9	Citri Grandis Exocarpium	61.67	0.52
quercetin	MMP9	Matrix metalloproteinase-9	Sophora Japonica L.	46.43	0.28
baicalein	MMP9	Matrix metalloproteinase-9	Fructussophorae	33.52	0.21
quercetin	MMP9	Matrix metalloproteinase-9	Fructussophorae	46.43	0.28
rutaecarpine	MMP9	Matrix metalloproteinase-9	Phellodendri Chinrnsis Cortex	40.3	0.6
quercetin	MMP9	Matrix metalloproteinase-9	Phellodendri Chinrnsis Cortex	46.43	0.28
baicalein	MMP9	Matrix metalloproteinase-9	Polygonati Rhizoma	33.52	0.21
quercetin	MMP9	Matrix metalloproteinase-9	Coptidis Rhizoma	46.43	0.28
quercetin	MMP9	Matrix metalloproteinase-9	Hedysarum Multijugum Maxim.	46.43	0.28
baicalein	MMP9	Matrix metalloproteinase-9	Scutellariae Radix	33.52	0.21
quercetin	MMP9	Matrix metalloproteinase-9	Dioscoreaebulbiferae	46.43	0.28
luteolin	MMP9	Matrix metalloproteinase-9	Cannabis Sativa L.	36.16	0.25
luteolin	MMP9	Matrix metalloproteinase-9	Celosia Cristata L.	36.16	0.25
quercetin	MMP9	Matrix metalloproteinase-9	Paederiae Scandentis Herba	46.43	0.28
luteolin	MMP9	Matrix metalloproteinase-9	Spatholobus Suberectus Dunn	36.16	0.25
quercetin	MMP9	Matrix metalloproteinase-9	Centella Asiatica (L.) Urban[Hydro-Cotyle Asiatica L.]	46.43	0.28
quercetin	MMP9	Matrix metalloproteinase-9	Impatientis Semen	46.43	0.28
quercetin	MMP9	Matrix metalloproteinase-9	Gynostemmae Pentaphylli Herba	46.43	0.28
luteolin	MMP9	Matrix metalloproteinase-9	Inulae Herba	36.16	0.25
quercetin	MMP9	Matrix metalloproteinase-9	Inulae Herba	46.43	0.28
quercetin	MMP9	Matrix metalloproteinase-9	Trollius Chinensis	46.43	0.28
quercetin	MMP9	Matrix metalloproteinase-9	Lysimachiae Herba	46.43	0.28
luteolin	MMP9	Matrix metalloproteinase-9	Rhizoma Fagopyri Cymosi	36.16	0.25
quercetin	MMP9	Matrix metalloproteinase-9	Rhizoma Fagopyri Cymosi	46.43	0.28
luteolin	MMP9	Matrix metalloproteinase-9	Lonicerae Japonicae Flos	36.16	0.25
quercetin	MMP9	Matrix metalloproteinase-9	Lonicerae Japonicae Flos	46.43	0.28
quercetin	MMP9	Matrix metalloproteinase-9	Rosae Laevigatae Fructus	46.43	0.28
quercetin	MMP9	Matrix metalloproteinase-9	Calendula Officinalis	46.43	0.28
luteolin	MMP9	Matrix metalloproteinase-9	Calyx Seu Fructus Physalis	36.16	0.25
luteolin	MMP9	Matrix metalloproteinase-9	Schizonepetae Herba	36.16	0.25
quercetin	MMP9	Matrix metalloproteinase-9	Schizonepetae Herba	46.43	0.28
luteolin	MMP9	Matrix metalloproteinase-9	Schizonepetae Spica	36.16	0.25
luteolin	MMP9	Matrix metalloproteinase-9	Platycodon Grandiforus	36.16	0.25
luteolin	MMP9	Matrix metalloproteinase-9	Chrysanthemi Flos	36.16	0.25
quercetin	MMP9	Matrix metalloproteinase-9	Chrysanthemi Flos	46.43	0.28
luteolin	MMP9	Matrix metalloproteinase-9	Cichorii Radix	36.16	0.25
luteolin	MMP9	Matrix metalloproteinase-9	Sophorae Flavescentis Radix	36.16	0.25
quercetin	MMP9	Matrix metalloproteinase-9	Sophorae Flavescentis Radix	46.43	0.28
quercetin	MMP9	Matrix metalloproteinase-9	Ilicis Cornutae Folium Immayuri	46.43	0.28
quercetin	MMP9	Matrix metalloproteinase-9	Farfarae Flos	46.43	0.28
luteolin	MMP9	Matrix metalloproteinase-9	Geranium Wilfordii Maxim.	36.16	0.25
ellagic acid	MMP9	Matrix metalloproteinase-9	Geranium Wilfordii Maxim.	43.06	0.43
quercetin	MMP9	Matrix metalloproteinase-9	Geranium Wilfordii Maxim.	46.43	0.28
nobiletin	MMP9	Matrix metalloproteinase-9	Tripterygii Radix	61.67	0.52
quercetin	MMP9	Matrix metalloproteinase-9	Litchi Semen	46.43	0.28
luteolin	MMP9	Matrix metalloproteinase-9	Glechomae Herba	36.16	0.25
quercetin	MMP9	Matrix metalloproteinase-9	Glechomae Herba	46.43	0.28
luteolin	MMP9	Matrix metalloproteinase-9	Forsythiae Fructus	36.16	0.25
quercetin	MMP9	Matrix metalloproteinase-9	Forsythiae Fructus	46.43	0.28
quercetin	MMP9	Matrix metalloproteinase-9	Receptaculum Nelumbinis	46.43	0.28
luteolin	MMP9	Matrix metalloproteinase-9	Nelumbinis Stamen	36.16	0.25
quercetin	MMP9	Matrix metalloproteinase-9	Nelumbinis Stamen	46.43	0.28
luteolin	MMP9	Matrix metalloproteinase-9	Nelumbinis Plumula	36.16	0.25
quercetin	MMP9	Matrix metalloproteinase-9	Nelumbinis Plumula	46.43	0.28
quercetin	MMP9	Matrix metalloproteinase-9	Solanum Nigrum Linn.	46.43	0.28
quercetin	MMP9	Matrix metalloproteinase-9	Aloe	46.43	0.28
quercetin	MMP9	Matrix metalloproteinase-9	Herba Pyrolae	46.43	0.28
luteolin	MMP9	Matrix metalloproteinase-9	Apocyniveneti Folium	36.16	0.25
luteolin	MMP9	Matrix metalloproteinase-9	Trachelospermumjasminoides	36.16	0.25
luteolin	MMP9	Matrix metalloproteinase-9	Humulus Scandens (Lour.) Merr.	36.16	0.25
luteolin	MMP9	Matrix metalloproteinase-9	Ephedra Herba	36.16	0.25
quercetin	MMP9	Matrix metalloproteinase-9	Ephedra Herba	46.43	0.28
quercetin	MMP9	Matrix metalloproteinase-9	Ephedrae Radix Et Rhizoma	46.43	0.28
luteolin	MMP9	Matrix metalloproteinase-9	Verbenae Herb	36.16	0.25
quercetin	MMP9	Matrix metalloproteinase-9	Verbenae Herb	46.43	0.28
luteolin	MMP9	Matrix metalloproteinase-9	Portulacae Herba	36.16	0.25
quercetin	MMP9	Matrix metalloproteinase-9	Portulacae Herba	46.43	0.28
luteolin	MMP9	Matrix metalloproteinase-9	Hordei Fructus Germinatus	36.16	0.25
quercetin	MMP9	Matrix metalloproteinase-9	Rhododendri Daurici Folium	46.43	0.28
luteolin	MMP9	Matrix metalloproteinase-9	Viticis Fructus	36.16	0.25
quercetin	MMP9	Matrix metalloproteinase-9	Viticis Fructus	46.43	0.28
quercetin	MMP9	Matrix metalloproteinase-9	Lunulatae Herba	46.43	0.28
ellagic acid	MMP9	Matrix metalloproteinase-9	Myrrha	43.06	0.43
quercetin	MMP9	Matrix metalloproteinase-9	Myrrha	46.43	0.28
quercetin	MMP9	Matrix metalloproteinase-9	Rose Rugosae Flos	46.43	0.28
quercetin	MMP9	Matrix metalloproteinase-9	Actinidia Chinensis Planch	46.43	0.28
luteolin	MMP9	Matrix metalloproteinase-9	Buddlejae Flos	36.16	0.25
luteolin	MMP9	Matrix metalloproteinase-9	Ecliptae Herba	36.16	0.25
quercetin	MMP9	Matrix metalloproteinase-9	Ecliptae Herba	46.43	0.28
quercetin	MMP9	Matrix metalloproteinase-9	Cortex Moutan	46.43	0.28
quercetin	MMP9	Matrix metalloproteinase-9	Chaenomeles Sinensis (Thouin) Koehne	46.43	0.28
baicalein	MMP9	Matrix metalloproteinase-9	Oroxyli Semen	33.52	0.21
ellagic acid	MMP9	Matrix metalloproteinase-9	Oroxyli Semen	43.06	0.43
quercetin	MMP9	Matrix metalloproteinase-9	Oroxyli Semen	46.43	0.28
luteolin	MMP9	Matrix metalloproteinase-9	Gossampiniflos	36.16	0.25
quercetin	MMP9	Matrix metalloproteinase-9	Gossampiniflos	46.43	0.28
luteolin	MMP9	Matrix metalloproteinase-9	Equiseti Hiemalis Herba	36.16	0.25
quercetin	MMP9	Matrix metalloproteinase-9	Equiseti Hiemalis Herba	46.43	0.28
quercetin	MMP9	Matrix metalloproteinase-9	Et Radix Patriniae Rhizoma	46.43	0.28
luteolin	MMP9	Matrix metalloproteinase-9	Fructus Carotae	36.16	0.25
quercetin	MMP9	Matrix metalloproteinase-9	Celastri Orbiculati Fructus	46.43	0.28
quercetin	MMP9	Matrix metalloproteinase-9	Rhododendronmolle	46.43	0.28
baicalein	MMP9	Matrix metalloproteinase-9	Achyranthis Bidentatae Radix	33.52	0.21
quercetin	MMP9	Matrix metalloproteinase-9	Achyranthis Bidentatae Radix	46.43	0.28
luteolin	MMP9	Matrix metalloproteinase-9	Fructus Ligustri Lucidi	36.16	0.25
quercetin	MMP9	Matrix metalloproteinase-9	Fructus Ligustri Lucidi	46.43	0.28
luteolin	MMP9	Matrix metalloproteinase-9	Eupatorium Fortunei Turcz	36.16	0.25
ellagic acid	MMP9	Matrix metalloproteinase-9	Eriobotryae Folium	43.06	0.43
quercetin	MMP9	Matrix metalloproteinase-9	Eriobotryae Folium	46.43	0.28
(-)-epigallocatechin-3-gallate	MMP9	Matrix metalloproteinase-9	Eriobotryae Folium	55.09	0.77
quercetin	MMP9	Matrix metalloproteinase-9	Pollen Typhae	46.43	0.28
quercetin	MMP9	Matrix metalloproteinase-9	Peucedani Radix	46.43	0.28
tanshinone iia	MMP9	Matrix metalloproteinase-9	Peucedani Radix	49.89	0.4
ellagic acid	MMP9	Matrix metalloproteinase-9	Canarii Fructus	43.06	0.43
quercetin	MMP9	Matrix metalloproteinase-9	Canarii Fructus	46.43	0.28
luteolin	MMP9	Matrix metalloproteinase-9	Artemisia Annua L.	36.16	0.25
quercetin	MMP9	Matrix metalloproteinase-9	Artemisia Annua L.	46.43	0.28
nobiletin	MMP9	Matrix metalloproteinase-9	Citri Reticulatae Pericarpium Viride	61.67	0.52
ellagic acid	MMP9	Matrix metalloproteinase-9	Bistortae Rhizoma	43.06	0.43
quercetin	MMP9	Matrix metalloproteinase-9	Bistortae Rhizoma	46.43	0.28
quercetin	MMP9	Matrix metalloproteinase-9	Ginseng Folium	46.43	0.28
quercetin	MMP9	Matrix metalloproteinase-9	Cistanches Herba	46.43	0.28
quercetin	MMP9	Matrix metalloproteinase-9	Prinsepiae Nux	46.43	0.28
quercetin	MMP9	Matrix metalloproteinase-9	Saururi Herba	46.43	0.28
quercetin	MMP9	Matrix metalloproteinase-9	Panax Notoginseng (Burk.) F. H. Chen Ex C. Chow	46.43	0.28
quercetin	MMP9	Matrix metalloproteinase-9	Mori Cortex	46.43	0.28
quercetin	MMP9	Matrix metalloproteinase-9	Herba Taxilli	46.43	0.28
quercetin	MMP9	Matrix metalloproteinase-9	Mori Fructus	46.43	0.28
quercetin	MMP9	Matrix metalloproteinase-9	Mori Follum	46.43	0.28
quercetin	MMP9	Matrix metalloproteinase-9	Hippophae Fructus	46.43	0.28
quercetin	MMP9	Matrix metalloproteinase-9	Astragali Cpmplanatisemen	46.43	0.28
quercetin	MMP9	Matrix metalloproteinase-9	Sophorae Tonkinensis Radix Et Rhizome	46.43	0.28
quercetin	MMP9	Matrix metalloproteinase-9	Crataegi Folium	46.43	0.28
luteolin	MMP9	Matrix metalloproteinase-9	Belamcandae Rhizome	36.16	0.25
quercetin	MMP9	Matrix metalloproteinase-9	Salviae Chinensis Herba	46.43	0.28
luteolin	MMP9	Matrix metalloproteinase-9	Granati Pericarpium	36.16	0.25
ellagic acid	MMP9	Matrix metalloproteinase-9	Granati Pericarpium	43.06	0.43
quercetin	MMP9	Matrix metalloproteinase-9	Granati Pericarpium	46.43	0.28
quercetin	MMP9	Matrix metalloproteinase-9	Pyrrosiae Folium	46.43	0.28
ellagic acid	MMP9	Matrix metalloproteinase-9	Quisqualis Indica	43.06	0.43
quercetin	MMP9	Matrix metalloproteinase-9	Kaki Calyx	46.43	0.28
luteolin	MMP9	Matrix metalloproteinase-9	Gnaphalii Affinis Herba	36.16	0.25
quercetin	MMP9	Matrix metalloproteinase-9	Gnaphalii Affinis Herba	46.43	0.28
quercetin	MMP9	Matrix metalloproteinase-9	Silybum Marianum	46.43	0.28
quercetin	MMP9	Matrix metalloproteinase-9	Polygoni Orientalis Fructus	46.43	0.28
quercetin	MMP9	Matrix metalloproteinase-9	Ilicis Purpureae Folium	46.43	0.28
quercetin	MMP9	Matrix metalloproteinase-9	Semen Aesculi	46.43	0.28
luteolin	MMP9	Matrix metalloproteinase-9	Pseudostellariae Radix	36.16	0.25
luteolin	MMP9	Matrix metalloproteinase-9	Santalum Album L．	36.16	0.25
quercetin	MMP9	Matrix metalloproteinase-9	Asparagi Radix	46.43	0.28
luteolin	MMP9	Matrix metalloproteinase-9	Saussureae Involucratae Herba	36.16	0.25
quercetin	MMP9	Matrix metalloproteinase-9	Saussureae Involucratae Herba	46.43	0.28
quercetin	MMP9	Matrix metalloproteinase-9	Herba Clematidis Aethusaefoliae	46.43	0.28
quercetin	MMP9	Matrix metalloproteinase-9	Lepidii Semen Descurainiae Semen	46.43	0.28
quercetin	MMP9	Matrix metalloproteinase-9	Smilacis Glabrae Rhixoma	46.43	0.28
quercetin	MMP9	Matrix metalloproteinase-9	Cuscutae Semen	46.43	0.28
quercetin	MMP9	Matrix metalloproteinase-9	Cotyledon Fimbriata Turcz.	46.43	0.28
quercetin	MMP9	Matrix metalloproteinase-9	Vaccariae Semen	46.43	0.28
ellagic acid	MMP9	Matrix metalloproteinase-9	Potentillae Chinensis Herba	43.06	0.43
quercetin	MMP9	Matrix metalloproteinase-9	Potentillae Chinensis Herba	46.43	0.28
luteolin	MMP9	Matrix metalloproteinase-9	Cayratiae Japonicae Herba	36.16	0.25
quercetin	MMP9	Matrix metalloproteinase-9	Mume Fructus	46.43	0.28
quercetin	MMP9	Matrix metalloproteinase-9	Linderae Radix	46.43	0.28
quercetin	MMP9	Matrix metalloproteinase-9	Sapindi Mukorossiperic Arpium	46.43	0.28
rutaecarpine	MMP9	Matrix metalloproteinase-9	Evodiae Fructus	40.3	0.6
quercetin	MMP9	Matrix metalloproteinase-9	Evodiae Fructus	46.43	0.28
quercetin	MMP9	Matrix metalloproteinase-9	Tamaricis Cacumen	46.43	0.28
quercetin	MMP9	Matrix metalloproteinase-9	Croci Stigma	46.43	0.28
luteolin	MMP9	Matrix metalloproteinase-9	Prunellae Spica	36.16	0.25
quercetin	MMP9	Matrix metalloproteinase-9	Prunellae Spica	46.43	0.28
luteolin	MMP9	Matrix metalloproteinase-9	Agrimonia Eupatoria	36.16	0.25
ellagic acid	MMP9	Matrix metalloproteinase-9	Agrimonia Eupatoria	43.06	0.43
quercetin	MMP9	Matrix metalloproteinase-9	Agrimonia Eupatoria	46.43	0.28
luteolin	MMP9	Matrix metalloproteinase-9	Veronicae Peregrinae Herba	36.16	0.25
luteolin	MMP9	Matrix metalloproteinase-9	Abrus Precatorius L.	36.16	0.25
luteolin	MMP9	Matrix metalloproteinase-9	Cyperi Rhizoma	36.16	0.25
quercetin	MMP9	Matrix metalloproteinase-9	Cyperi Rhizoma	46.43	0.28
luteolin	MMP9	Matrix metalloproteinase-9	Cymbopon Citratus(D C.) Stapf	36.16	0.25
luteolin	MMP9	Matrix metalloproteinase-9	Moslae Herba	36.16	0.25
quercetin	MMP9	Matrix metalloproteinase-9	Moslae Herba	46.43	0.28
quercetin	MMP9	Matrix metalloproteinase-9	Herba Cirsii	46.43	0.28
quercetin	MMP9	Matrix metalloproteinase-9	Stachyurimedulla Helwingiaemedulla	46.43	0.28
quercetin	MMP9	Matrix metalloproteinase-9	Allium Azureum Ledeb.	46.43	0.28
luteolin	MMP9	Matrix metalloproteinase-9	Inulae Flos	36.16	0.25
quercetin	MMP9	Matrix metalloproteinase-9	Inulae Flos	46.43	0.28
luteolin	MMP9	Matrix metalloproteinase-9	Bruceae Fructus	36.16	0.25
luteolin	MMP9	Matrix metalloproteinase-9	Commelinae Herba	36.16	0.25
quercetin	MMP9	Matrix metalloproteinase-9	Corydalis Rhizoma	46.43	0.28
quercetin	MMP9	Matrix metalloproteinase-9	Daturae Flos	46.43	0.28
luteolin	MMP9	Matrix metalloproteinase-9	Chrysanthemi Indici Flos	36.16	0.25
quercetin	MMP9	Matrix metalloproteinase-9	Chrysanthemi Indici Flos	46.43	0.28
quercetin	MMP9	Matrix metalloproteinase-9	Solidaginis Herba	46.43	0.28
quercetin	MMP9	Matrix metalloproteinase-9	Leonuri Herba	46.43	0.28
quercetin	MMP9	Matrix metalloproteinase-9	Artemisiae Scopariae Herba	46.43	0.28
capillarisin	MMP9	Matrix metalloproteinase-9	Artemisiae Scopariae Herba	57.56	0.31
luteolin	MMP9	Matrix metalloproteinase-9	Ginkgo Folium	36.16	0.25
quercetin	MMP9	Matrix metalloproteinase-9	Ginkgo Folium	46.43	0.28
luteolin	MMP9	Matrix metalloproteinase-9	Epimrdii Herba	36.16	0.25
quercetin	MMP9	Matrix metalloproteinase-9	Epimrdii Herba	46.43	0.28
luteolin	MMP9	Matrix metalloproteinase-9	Phyllanthi Fructus	36.16	0.25
ellagic acid	MMP9	Matrix metalloproteinase-9	Phyllanthi Fructus	43.06	0.43
quercetin	MMP9	Matrix metalloproteinase-9	Phyllanthi Fructus	46.43	0.28
(-)-epigallocatechin-3-gallate	MMP9	Matrix metalloproteinase-9	Phyllanthi Fructus	55.09	0.77
quercetin	MMP9	Matrix metalloproteinase-9	Houttuyniae Herba	46.43	0.28
luteolin	MMP9	Matrix metalloproteinase-9	Echinopsis Radix	36.16	0.25
quercetin	MMP9	Matrix metalloproteinase-9	Echinopsis Radix	46.43	0.28
luteolin	MMP9	Matrix metalloproteinase-9	Maydis Seigma	36.16	0.25
quercetin	MMP9	Matrix metalloproteinase-9	Semen Pruni	46.43	0.28
luteolin	MMP9	Matrix metalloproteinase-9	Flos Genkwa	36.16	0.25
quercetin	MMP9	Matrix metalloproteinase-9	Flos Genkwa	46.43	0.28
luteolin	MMP9	Matrix metalloproteinase-9	Coriandri Sativi Herba	36.16	0.25
quercetin	MMP9	Matrix metalloproteinase-9	Coriandri Sativi Herba	46.43	0.28
quercetin	MMP9	Matrix metalloproteinase-9	Mori Cortex	46.43	0.28
quercetin	MMP9	Matrix metalloproteinase-9	Gleditsiae Spina	46.43	0.28
luteolin	MMP9	Matrix metalloproteinase-9	Euphorbiae Helioscopiae Herba	36.16	0.25
quercetin	MMP9	Matrix metalloproteinase-9	Euphorbiae Helioscopiae Herba	46.43	0.28
quercetin	MMP9	Matrix metalloproteinase-9	Gardeniae Fructus	46.43	0.28
quercetin	MMP9	Matrix metalloproteinase-9	Hoveniae Dulcis Semen	46.43	0.28
nobiletin	MMP9	Matrix metalloproteinase-9	Aurantii Fructus	61.67	0.52
luteolin	MMP9	Matrix metalloproteinase-9	Aurantii Fructus Immaturus	36.16	0.25
nobiletin	MMP9	Matrix metalloproteinase-9	Aurantii Fructus Immaturus	61.67	0.52
quercetin	MMP9	Matrix metalloproteinase-9	Herba Sarcandrae	46.43	0.28
quercetin	MMP9	Matrix metalloproteinase-9	Boehmeriae Rhizoma Et Radix	46.43	0.28
luteolin	MMP9	Matrix metalloproteinase-9	Perilla Frutescens	36.16	0.25
luteolin	MMP9	Matrix metalloproteinase-9	Perillae Fructus	36.16	0.25
luteolin	MMP9	Matrix metalloproteinase-9	Asteris Radix Et Rhizoma	36.16	0.25
quercetin	MMP9	Matrix metalloproteinase-9	Asteris Radix Et Rhizoma	46.43	0.28
arctiin	MUC1	Mucin-1	Forsythiae Fructus	34.45	0.84
arctiin	MUC1	Mucin-1	Trachelospermumjasminoides	34.45	0.84
arctiin	MUC1	Mucin-1	Fructus Arctii	34.45	0.84
quercetin	SPP1	Osteopontin	Ardisiae Japonicae Herba	46.43	0.28
quercetin	SPP1	Osteopontin	Folium Artemisiae Argyi	46.43	0.28
quercetin	SPP1	Osteopontin	Anisi Stellati Fructus	46.43	0.28
quercetin	SPP1	Osteopontin	Dysosmae Verspiellis Rhixoma Et Radix	46.43	0.28
quercetin	SPP1	Osteopontin	Ginkgo Semen	46.43	0.28
quercetin	SPP1	Osteopontin	Hedyotis Diffusae Herba	46.43	0.28
quercetin	SPP1	Osteopontin	Ampelopsis Japonica	46.43	0.28
quercetin	SPP1	Osteopontin	Dictamni Cortex	46.43	0.28
quercetin	SPP1	Osteopontin	Herba Patriniae	46.43	0.28
quercetin	SPP1	Osteopontin	Lobeliae Chinensis Herba	46.43	0.28
quercetin	SPP1	Osteopontin	Scutellariae Barbatae Herba	46.43	0.28
quercetin	SPP1	Osteopontin	Glehniae Radix	46.43	0.28
quercetin	SPP1	Osteopontin	Litseae Fructus	46.43	0.28
quercetin	SPP1	Osteopontin	Polygoni Avicularis Herba	46.43	0.28
quercetin	SPP1	Osteopontin	Microctis Folium	46.43	0.28
quercetin	SPP1	Osteopontin	Amomum Tsao-Ko Crevostet	46.43	0.28
quercetin	SPP1	Osteopontin	Platycladi Cacumen	46.43	0.28
quercetin	SPP1	Osteopontin	Radix Bupleuri	46.43	0.28
quercetin	SPP1	Osteopontin	Plantaginis Semen	46.43	0.28
quercetin	SPP1	Osteopontin	Toosendan Fructus	46.43	0.28
quercetin	SPP1	Osteopontin	Cyathulae Radix	46.43	0.28
quercetin	SPP1	Osteopontin	Sedi Herba	46.43	0.28
quercetin	SPP1	Osteopontin	Ailanthi Cortex	46.43	0.28
quercetin	SPP1	Osteopontin	Jujubae Fructus	46.43	0.28
quercetin	SPP1	Osteopontin	Gleditsiae Fructus	46.43	0.28
quercetin	SPP1	Osteopontin	Erigeron Breviscapus	46.43	0.28
quercetin	SPP1	Osteopontin	Hyperici Japonici Herber	46.43	0.28
quercetin	SPP1	Osteopontin	Euphorbiae Humifusae Herba	46.43	0.28
quercetin	SPP1	Osteopontin	Radix Sanguisorbae	46.43	0.28
quercetin	SPP1	Osteopontin	Caryophylliflos	46.43	0.28
quercetin	SPP1	Osteopontin	Malvae Fructus	46.43	0.28
quercetin	SPP1	Osteopontin	Alpinia Katsumadai Hayat	46.43	0.28
quercetin	SPP1	Osteopontin	Eucommiae Cortex	46.43	0.28
quercetin	SPP1	Osteopontin	Eucommiae Folium	46.43	0.28
quercetin	SPP1	Osteopontin	Centipedae Herba	46.43	0.28
quercetin	SPP1	Osteopontin	Catechu	46.43	0.28
quercetin	SPP1	Osteopontin	Potentillae Discoloris Herba	46.43	0.28
quercetin	SPP1	Osteopontin	Pteridis Multifidae Herba	46.43	0.28
quercetin	SPP1	Osteopontin	Impatiens Balsamina	46.43	0.28
quercetin	SPP1	Osteopontin	Ailanthi Altissimae Fructus	46.43	0.28
quercetin	SPP1	Osteopontin	Rubi Fructus	46.43	0.28
quercetin	SPP1	Osteopontin	licorice	46.43	0.28
quercetin	SPP1	Osteopontin	Alpiniae Officinarum Rhizome	46.43	0.28
quercetin	SPP1	Osteopontin	Puerariae Flos	46.43	0.28
quercetin	SPP1	Osteopontin	Uncariae Ramulus Cumuncis	46.43	0.28
quercetin	SPP1	Osteopontin	Folium Ilicis Cornutae	46.43	0.28
quercetin	SPP1	Osteopontin	Lycii Fructus	46.43	0.28
quercetin	SPP1	Osteopontin	Eriocauli Flos	46.43	0.28
quercetin	SPP1	Osteopontin	Phellodendri Amurensis Cortex	46.43	0.28
quercetin	SPP1	Osteopontin	Herbahypericiperforati	46.43	0.28
quercetin	SPP1	Osteopontin	Pogostemon Cablin (Blanco) Benth.	46.43	0.28
quercetin	SPP1	Osteopontin	Choerospondiatis Fructus	46.43	0.28
quercetin	SPP1	Osteopontin	Euonymi Alati Ramulus	46.43	0.28
quercetin	SPP1	Osteopontin	Bidentis Bipinnatae Herba	46.43	0.28
quercetin	SPP1	Osteopontin	Sargassum	46.43	0.28
quercetin	SPP1	Osteopontin	Folium Nelumbinis	46.43	0.28
quercetin	SPP1	Osteopontin	Carthami Flos	46.43	0.28
quercetin	SPP1	Osteopontin	Hedysari Radix	46.43	0.28
quercetin	SPP1	Osteopontin	Trigonellae Semen	46.43	0.28
quercetin	SPP1	Osteopontin	Saxifraga Stolonifera	46.43	0.28
quercetin	SPP1	Osteopontin	Polygoni Cuspidati Rhizoma Et Radix	46.43	0.28
quercetin	SPP1	Osteopontin	Zanthoxyli Pericarpium	46.43	0.28
quercetin	SPP1	Osteopontin	Sophora Japonica L.	46.43	0.28
quercetin	SPP1	Osteopontin	Fructussophorae	46.43	0.28
quercetin	SPP1	Osteopontin	Phellodendri Chinrnsis Cortex	46.43	0.28
quercetin	SPP1	Osteopontin	Coptidis Rhizoma	46.43	0.28
quercetin	SPP1	Osteopontin	Hedysarum Multijugum Maxim.	46.43	0.28
quercetin	SPP1	Osteopontin	Dioscoreaebulbiferae	46.43	0.28
quercetin	SPP1	Osteopontin	Paederiae Scandentis Herba	46.43	0.28
quercetin	SPP1	Osteopontin	Centella Asiatica (L.) Urban[Hydro-Cotyle Asiatica L.]	46.43	0.28
quercetin	SPP1	Osteopontin	Impatientis Semen	46.43	0.28
quercetin	SPP1	Osteopontin	Gynostemmae Pentaphylli Herba	46.43	0.28
quercetin	SPP1	Osteopontin	Inulae Herba	46.43	0.28
quercetin	SPP1	Osteopontin	Trollius Chinensis	46.43	0.28
quercetin	SPP1	Osteopontin	Lysimachiae Herba	46.43	0.28
quercetin	SPP1	Osteopontin	Rhizoma Fagopyri Cymosi	46.43	0.28
quercetin	SPP1	Osteopontin	Lonicerae Japonicae Flos	46.43	0.28
quercetin	SPP1	Osteopontin	Rosae Laevigatae Fructus	46.43	0.28
quercetin	SPP1	Osteopontin	Calendula Officinalis	46.43	0.28
quercetin	SPP1	Osteopontin	Schizonepetae Herba	46.43	0.28
quercetin	SPP1	Osteopontin	Chrysanthemi Flos	46.43	0.28
quercetin	SPP1	Osteopontin	Sophorae Flavescentis Radix	46.43	0.28
quercetin	SPP1	Osteopontin	Ilicis Cornutae Folium Immayuri	46.43	0.28
quercetin	SPP1	Osteopontin	Farfarae Flos	46.43	0.28
quercetin	SPP1	Osteopontin	Geranium Wilfordii Maxim.	46.43	0.28
quercetin	SPP1	Osteopontin	Litchi Semen	46.43	0.28
quercetin	SPP1	Osteopontin	Glechomae Herba	46.43	0.28
quercetin	SPP1	Osteopontin	Forsythiae Fructus	46.43	0.28
quercetin	SPP1	Osteopontin	Receptaculum Nelumbinis	46.43	0.28
quercetin	SPP1	Osteopontin	Nelumbinis Stamen	46.43	0.28
quercetin	SPP1	Osteopontin	Nelumbinis Plumula	46.43	0.28
quercetin	SPP1	Osteopontin	Solanum Nigrum Linn.	46.43	0.28
quercetin	SPP1	Osteopontin	Aloe	46.43	0.28
quercetin	SPP1	Osteopontin	Herba Pyrolae	46.43	0.28
quercetin	SPP1	Osteopontin	Ephedra Herba	46.43	0.28
quercetin	SPP1	Osteopontin	Ephedrae Radix Et Rhizoma	46.43	0.28
quercetin	SPP1	Osteopontin	Verbenae Herb	46.43	0.28
quercetin	SPP1	Osteopontin	Portulacae Herba	46.43	0.28
quercetin	SPP1	Osteopontin	Rhododendri Daurici Folium	46.43	0.28
quercetin	SPP1	Osteopontin	Viticis Fructus	46.43	0.28
quercetin	SPP1	Osteopontin	Lunulatae Herba	46.43	0.28
quercetin	SPP1	Osteopontin	Myrrha	46.43	0.28
quercetin	SPP1	Osteopontin	Rose Rugosae Flos	46.43	0.28
quercetin	SPP1	Osteopontin	Actinidia Chinensis Planch	46.43	0.28
quercetin	SPP1	Osteopontin	Ecliptae Herba	46.43	0.28
quercetin	SPP1	Osteopontin	Cortex Moutan	46.43	0.28
quercetin	SPP1	Osteopontin	Chaenomeles Sinensis (Thouin) Koehne	46.43	0.28
quercetin	SPP1	Osteopontin	Oroxyli Semen	46.43	0.28
quercetin	SPP1	Osteopontin	Gossampiniflos	46.43	0.28
quercetin	SPP1	Osteopontin	Equiseti Hiemalis Herba	46.43	0.28
quercetin	SPP1	Osteopontin	Et Radix Patriniae Rhizoma	46.43	0.28
quercetin	SPP1	Osteopontin	Celastri Orbiculati Fructus	46.43	0.28
quercetin	SPP1	Osteopontin	Rhododendronmolle	46.43	0.28
quercetin	SPP1	Osteopontin	Achyranthis Bidentatae Radix	46.43	0.28
quercetin	SPP1	Osteopontin	Fructus Ligustri Lucidi	46.43	0.28
quercetin	SPP1	Osteopontin	Eriobotryae Folium	46.43	0.28
quercetin	SPP1	Osteopontin	Pollen Typhae	46.43	0.28
quercetin	SPP1	Osteopontin	Peucedani Radix	46.43	0.28
quercetin	SPP1	Osteopontin	Canarii Fructus	46.43	0.28
quercetin	SPP1	Osteopontin	Artemisia Annua L.	46.43	0.28
quercetin	SPP1	Osteopontin	Bistortae Rhizoma	46.43	0.28
quercetin	SPP1	Osteopontin	Ginseng Folium	46.43	0.28
quercetin	SPP1	Osteopontin	Cistanches Herba	46.43	0.28
quercetin	SPP1	Osteopontin	Prinsepiae Nux	46.43	0.28
quercetin	SPP1	Osteopontin	Saururi Herba	46.43	0.28
quercetin	SPP1	Osteopontin	Panax Notoginseng (Burk.) F. H. Chen Ex C. Chow	46.43	0.28
quercetin	SPP1	Osteopontin	Mori Cortex	46.43	0.28
quercetin	SPP1	Osteopontin	Herba Taxilli	46.43	0.28
quercetin	SPP1	Osteopontin	Mori Fructus	46.43	0.28
quercetin	SPP1	Osteopontin	Mori Follum	46.43	0.28
quercetin	SPP1	Osteopontin	Hippophae Fructus	46.43	0.28
quercetin	SPP1	Osteopontin	Astragali Cpmplanatisemen	46.43	0.28
quercetin	SPP1	Osteopontin	Sophorae Tonkinensis Radix Et Rhizome	46.43	0.28
quercetin	SPP1	Osteopontin	Crataegi Folium	46.43	0.28
quercetin	SPP1	Osteopontin	Salviae Chinensis Herba	46.43	0.28
quercetin	SPP1	Osteopontin	Granati Pericarpium	46.43	0.28
quercetin	SPP1	Osteopontin	Pyrrosiae Folium	46.43	0.28
quercetin	SPP1	Osteopontin	Kaki Calyx	46.43	0.28
quercetin	SPP1	Osteopontin	Gnaphalii Affinis Herba	46.43	0.28
quercetin	SPP1	Osteopontin	Silybum Marianum	46.43	0.28
quercetin	SPP1	Osteopontin	Polygoni Orientalis Fructus	46.43	0.28
quercetin	SPP1	Osteopontin	Ilicis Purpureae Folium	46.43	0.28
quercetin	SPP1	Osteopontin	Semen Aesculi	46.43	0.28
quercetin	SPP1	Osteopontin	Asparagi Radix	46.43	0.28
quercetin	SPP1	Osteopontin	Saussureae Involucratae Herba	46.43	0.28
quercetin	SPP1	Osteopontin	Herba Clematidis Aethusaefoliae	46.43	0.28
quercetin	SPP1	Osteopontin	Lepidii Semen Descurainiae Semen	46.43	0.28
quercetin	SPP1	Osteopontin	Smilacis Glabrae Rhixoma	46.43	0.28
quercetin	SPP1	Osteopontin	Cuscutae Semen	46.43	0.28
quercetin	SPP1	Osteopontin	Cotyledon Fimbriata Turcz.	46.43	0.28
quercetin	SPP1	Osteopontin	Vaccariae Semen	46.43	0.28
quercetin	SPP1	Osteopontin	Potentillae Chinensis Herba	46.43	0.28
quercetin	SPP1	Osteopontin	Mume Fructus	46.43	0.28
quercetin	SPP1	Osteopontin	Linderae Radix	46.43	0.28
quercetin	SPP1	Osteopontin	Sapindi Mukorossiperic Arpium	46.43	0.28
quercetin	SPP1	Osteopontin	Evodiae Fructus	46.43	0.28
quercetin	SPP1	Osteopontin	Tamaricis Cacumen	46.43	0.28
quercetin	SPP1	Osteopontin	Croci Stigma	46.43	0.28
quercetin	SPP1	Osteopontin	Prunellae Spica	46.43	0.28
quercetin	SPP1	Osteopontin	Agrimonia Eupatoria	46.43	0.28
quercetin	SPP1	Osteopontin	Cyperi Rhizoma	46.43	0.28
quercetin	SPP1	Osteopontin	Moslae Herba	46.43	0.28
quercetin	SPP1	Osteopontin	Herba Cirsii	46.43	0.28
quercetin	SPP1	Osteopontin	Stachyurimedulla Helwingiaemedulla	46.43	0.28
quercetin	SPP1	Osteopontin	Allium Azureum Ledeb.	46.43	0.28
quercetin	SPP1	Osteopontin	Inulae Flos	46.43	0.28
quercetin	SPP1	Osteopontin	Corydalis Rhizoma	46.43	0.28
quercetin	SPP1	Osteopontin	Daturae Flos	46.43	0.28
quercetin	SPP1	Osteopontin	Chrysanthemi Indici Flos	46.43	0.28
quercetin	SPP1	Osteopontin	Solidaginis Herba	46.43	0.28
quercetin	SPP1	Osteopontin	Leonuri Herba	46.43	0.28
quercetin	SPP1	Osteopontin	Artemisiae Scopariae Herba	46.43	0.28
quercetin	SPP1	Osteopontin	Ginkgo Folium	46.43	0.28
quercetin	SPP1	Osteopontin	Epimrdii Herba	46.43	0.28
quercetin	SPP1	Osteopontin	Phyllanthi Fructus	46.43	0.28
quercetin	SPP1	Osteopontin	Houttuyniae Herba	46.43	0.28
quercetin	SPP1	Osteopontin	Echinopsis Radix	46.43	0.28
quercetin	SPP1	Osteopontin	Semen Pruni	46.43	0.28
quercetin	SPP1	Osteopontin	Flos Genkwa	46.43	0.28
quercetin	SPP1	Osteopontin	Coriandri Sativi Herba	46.43	0.28
quercetin	SPP1	Osteopontin	Mori Cortex	46.43	0.28
quercetin	SPP1	Osteopontin	Gleditsiae Spina	46.43	0.28
quercetin	SPP1	Osteopontin	Euphorbiae Helioscopiae Herba	46.43	0.28
quercetin	SPP1	Osteopontin	Gardeniae Fructus	46.43	0.28
quercetin	SPP1	Osteopontin	Hoveniae Dulcis Semen	46.43	0.28
quercetin	SPP1	Osteopontin	Herba Sarcandrae	46.43	0.28
quercetin	SPP1	Osteopontin	Boehmeriae Rhizoma Et Radix	46.43	0.28
quercetin	SPP1	Osteopontin	Asteris Radix Et Rhizoma	46.43	0.28
